# Supplementary material for: Emergence of a complex network structure on a Spatial Prisoner’s Dilemma
Source: PLoS Comput Biol. 2025 Aug 12;21(8):e1013329. doi: 10.1371/journal.pcbi.1013329 (PMC12360660; doi:10.1371/journal.pcbi.1013329)
Supplement: S1 Data — (XLSX) [file pcbi.1013329.s008.xlsx]

## Sheet: average_degree_vs_p
b=1.9	p	average degree		b=1.7	p	average degree		b=1.5	p	average degree		b=1.3	p	average degree		b=1.1	p	average degree
	0	0.872			0	0.8326			0	0.8412			0	0.8406			0	0.8588
	0.05	0.8654			0.05	0.8734			0.05	0.8518			0.05	0.8592			0.05	0.8508
	0.1	0.8928			0.1	0.8792			0.1	0.897			0.1	0.8816			0.1	0.8804
	0.15	0.9006			0.15	0.8952			0.15	0.9032			0.15	0.919			0.15	0.9154
	0.2	0.9372			0.2	0.9484			0.2	0.9322			0.2	0.929			0.2	0.9058
	0.25	0.9536			0.25	0.9604			0.25	0.9584			0.25	0.9604			0.25	0.9476
	0.3	0.9824			0.3	0.9706			0.3	0.9892			0.3	1.001			0.3	0.9924
	0.35	1.0336			0.35	1.0274			0.35	1.0352			0.35	1.0376			0.35	0.9788
	0.4	1.0546			0.4	1.0792			0.4	1.0742			0.4	1.0918			0.4	1.032
	0.45	1.1106			0.45	1.1406			0.45	1.1318			0.45	1.1328			0.45	1.0592
	0.5	1.1888			0.5	1.1836			0.5	1.2118			0.5	1.388			0.5	1.1362
	0.55	1.9722			0.55	2.0112			0.55	2.022			0.55	2.0774			0.55	1.522
	0.6	2.6354			0.6	2.7688			0.6	2.649			0.6	2.8038			0.6	2.12
	0.65	3.4868			0.65	3.3668			0.65	3.3282			0.65	3.4242			0.65	2.6172
	0.7	5.7822			0.7	5.2552			0.7	4.8736			0.7	4.319			0.7	3.1148
	0.75	13.2948			0.75	12.4122			0.75	10.6656			0.75	8.57			0.75	3.7794
	0.8	18.5778			0.8	17.9026			0.8	14.771			0.8	13.047			0.8	4.6776
	0.85	23.6878			0.85	20.4348			0.85	19.8436			0.85	19.2056			0.85	9.5394
	0.9	24.283			0.9	22.8454			0.9	21.929			0.9	20.9178			0.9	13.1972
	0.95	24.4946			0.95	23.7858			0.95	22.6308			0.95	21.335			0.95	16.6296
	1	22.7624			1	21.613			1	20.486			1	19.4786			1	19.6808

## Sheet: degree distribution
b=1.9	615		b=1.7	623		b=1.5	651
	469			428			602
	411			412			547
	318			203			452
	189			102			291
	116			98			226
	81			94			190
	74			79			131
	71			77			130
	51			69			129
	51			60			120
	51			54			101
	47			50			76
	44			50			70
	43			50			69
	42			49			55
	41			45			51
	39			42			47
	38			41			46
	38			40			44
	36			40			43
	36			39			42
	35			35			42
	35			34			38
	35			33			35
	34			32			35
	34			30			34
	33			30			33
	33			30			33
	33			30			33
	33			29			33
	33			29			33
	32			29			32
	32			29			32
	32			28			31
	32			28			31
	31			28			31
	31			28			30
	31			28			30
	31			28			30
	30			27			29
	30			27			29
	30			27			29
	30			27			29
	30			27			28
	29			27			28
	29			27			28
	29			26			28
	29			26			28
	28			26			27
	28			25			27
	27			25			26
	26			25			26
	26			25			26
	25			24			26
	25			24			26
	25			24			26
	25			24			26
	25			24			25
	25			24			25
	25			24			25
	24			24			25
	24			24			25
	24			24			25
	24			24			25
	24			23			25
	23			23			24
	23			23			24
	23			23			24
	23			23			24
	23			22			24
	22			22			24
	22			22			24
	22			22			24
	22			22			24
	22			22			24
	21			21			24
	21			21			24
	20			21			24
	20			21			24
	20			20			24
	20			20			24
	19			20			24
	19			19			24
	18			19			23
	18			19			23
	18			19			23
	17			19			23
	16			19			23
	16			19			23
	14			18			23
	14			18			23
	12			18			23
	12			17			23
	11			17			22
	11			16			22
	11			16			22
	10			16			22
	10			16			22
	10			16			22
	10			15			22
	10			15			22
	9			15			21
	9			14			21
	9			14			21
	9			13			21
	9			12			21
	9			12			21
	9			12			21
	9			12			21
	9			11			20
	9			11			20
	9			11			20
	9			11			20
	8			10			20
	8			10			19
	8			10			19
	8			10			19
	8			10			19
	8			10			19
	8			9			19
	8			9			19
	8			9			19
	8			9			19
	8			9			19
	8			9			19
	8			9			19
	8			9			18
	8			9			18
	8			9			18
	8			9			18
	8			9			18
	8			9			18
	8			9			18
	8			9			18
	8			9			18
	8			9			18
	8			9			17
	8			9			17
	8			8			17
	7			8			17
	7			8			17
	7			8			17
	7			8			17
	7			8			16
	7			8			16
	7			8			16
	7			8			16
	7			8			16
	7			8			16
	7			8			16
	7			8			16
	7			8			16
	7			8			16
	7			8			16
	7			8			16
	7			8			15
	7			8			15
	7			8			15
	7			8			15
	7			8			15
	7			8			15
	7			8			14
	7			8			14
	7			8			14
	7			7			13
	7			7			12
	7			7			12
	7			7			12
	7			7			12
	7			7			12
	7			7			12
	7			7			11
	7			7			11
	7			7			11
	7			7			11
	7			7			11
	7			7			11
	7			7			11
	7			7			11
	7			7			11
	7			7			11
	7			7			11
	7			7			10
	7			7			10
	7			7			10
	7			7			10
	7			7			10
	6			7			10
	6			7			10
	6			7			10
	6			7			10
	6			7			10
	6			7			10
	6			7			10
	6			7			9
	6			7			9
	6			7			9
	6			7			9
	6			7			9
	6			7			9
	6			7			9
	6			7			9
	6			7			9
	6			7			9
	6			7			9
	6			7			9
	6			7			9
	6			7			9
	6			7			9
	6			7			9
	6			6			9
	6			6			9
	6			6			9
	6			6			9
	6			6			9
	6			6			9
	6			6			9
	6			6			9
	6			6			9
	6			6			9
	6			6			9
	6			6			9
	6			6			8
	6			6			8
	6			6			8
	6			6			8
	6			6			8
	6			6			8
	6			6			8
	6			6			8
	6			6			8
	6			6			8
	6			6			8
	6			6			8
	6			6			8
	6			6			8
	6			6			8
	6			6			8
	6			6			8
	6			6			8
	6			6			8
	6			6			8
	6			6			8
	6			6			8
	6			6			8
	6			6			8
	6			6			8
	6			6			8
	6			6			8
	6			6			8
	6			6			8
	6			6			8
	6			6			8
	6			6			8
	6			6			8
	6			6			8
	6			6			8
	6			6			8
	6			6			8
	6			6			8
	6			6			8
	6			6			8
	6			6			8
	6			6			8
	6			6			8
	6			6			8
	6			6			8
	6			6			7
	6			6			7
	5			6			7
	5			6			7
	5			5			7
	5			5			7
	5			5			7
	5			5			7
	5			5			7
	5			5			7
	5			5			7
	5			5			7
	5			5			7
	5			5			7
	5			5			7
	5			5			7
	5			5			7
	5			5			7
	5			5			7
	5			5			7
	5			5			7
	5			5			7
	5			5			7
	5			5			7
	5			5			7
	5			5			7
	5			5			7
	5			5			7
	5			5			7
	5			5			7
	5			5			7
	5			5			7
	5			5			7
	5			5			7
	5			5			7
	5			5			7
	5			5			7
	5			5			7
	5			5			7
	5			5			7
	5			5			7
	5			5			7
	5			5			7
	5			5			7
	5			5			7
	5			5			7
	5			5			7
	5			5			7
	5			5			7
	5			5			7
	5			5			7
	5			5			7
	5			5			7
	5			5			7
	5			5			7
	5			5			7
	5			5			7
	5			5			7
	5			5			7
	5			5			7
	5			5			7
	5			5			7
	5			5			7
	5			5			7
	5			5			7
	5			5			7
	5			5			7
	5			5			7
	5			5			7
	5			5			7
	5			5			7
	5			5			7
	5			5			6
	5			5			6
	5			5			6
	5			5			6
	5			5			6
	5			5			6
	5			5			6
	5			5			6
	5			5			6
	5			5			6
	5			5			6
	5			5			6
	5			5			6
	5			5			6
	5			5			6
	5			5			6
	5			5			6
	5			5			6
	5			4			6
	5			4			6
	5			4			6
	5			4			6
	5			4			6
	5			4			6
	5			4			6
	5			4			6
	5			4			6
	5			4			6
	5			4			6
	5			4			6
	5			4			6
	5			4			6
	5			4			6
	5			4			6
	5			4			6
	5			4			6
	5			4			6
	5			4			6
	5			4			6
	5			4			6
	5			4			6
	5			4			6
	5			4			6
	5			4			6
	4			4			6
	4			4			6
	4			4			6
	4			4			6
	4			4			6
	4			4			6
	4			4			6
	4			4			6
	4			4			6
	4			4			6
	4			4			6
	4			4			6
	4			4			6
	4			4			6
	4			4			6
	4			4			6
	4			4			6
	4			4			6
	4			4			6
	4			4			6
	4			4			6
	4			4			6
	4			4			6
	4			4			6
	4			4			6
	4			4			6
	4			4			6
	4			4			6
	4			4			6
	4			4			6
	4			4			6
	4			4			6
	4			4			6
	4			4			6
	4			4			6
	4			4			6
	4			4			6
	4			4			6
	4			4			6
	4			4			6
	4			4			6
	4			4			6
	4			4			6
	4			4			6
	4			4			6
	4			4			6
	4			4			6
	4			4			6
	4			4			6
	4			4			6
	4			4			6
	4			4			6
	4			4			6
	4			4			6
	4			4			6
	4			4			6
	4			4			6
	4			4			5
	4			4			5
	4			4			5
	4			4			5
	4			4			5
	4			4			5
	4			4			5
	4			4			5
	4			4			5
	4			4			5
	4			4			5
	4			4			5
	4			4			5
	4			4			5
	4			4			5
	4			4			5
	4			4			5
	4			4			5
	4			4			5
	4			4			5
	4			4			5
	4			4			5
	4			4			5
	4			4			5
	4			4			5
	4			4			5
	4			4			5
	4			4			5
	4			4			5
	4			4			5
	4			4			5
	4			4			5
	4			4			5
	4			4			5
	4			4			5
	4			4			5
	4			4			5
	4			4			5
	4			4			5
	4			4			5
	4			4			5
	4			4			5
	4			4			5
	4			4			5
	4			4			5
	4			4			5
	4			4			5
	4			4			5
	4			4			5
	4			4			5
	4			4			5
	4			4			5
	4			4			5
	4			4			5
	4			4			5
	4			4			5
	4			4			5
	4			4			5
	4			4			5
	4			4			5
	4			4			5
	4			4			5
	4			4			5
	4			4			5
	4			4			5
	4			4			5
	4			4			5
	4			4			5
	4			4			5
	4			4			5
	4			4			5
	4			4			5
	4			3			5
	4			3			5
	4			3			5
	4			3			5
	4			3			5
	4			3			5
	4			3			5
	4			3			5
	4			3			5
	4			3			5
	4			3			5
	4			3			5
	4			3			5
	4			3			5
	4			3			5
	4			3			5
	4			3			5
	4			3			5
	4			3			5
	4			3			5
	4			3			5
	4			3			5
	4			3			5
	4			3			5
	4			3			5
	3			3			5
	3			3			5
	3			3			5
	3			3			5
	3			3			5
	3			3			5
	3			3			5
	3			3			5
	3			3			5
	3			3			5
	3			3			5
	3			3			5
	3			3			5
	3			3			5
	3			3			5
	3			3			5
	3			3			5
	3			3			5
	3			3			5
	3			3			5
	3			3			5
	3			3			5
	3			3			5
	3			3			5
	3			3			4
	3			3			4
	3			3			4
	3			3			4
	3			3			4
	3			3			4
	3			3			4
	3			3			4
	3			3			4
	3			3			4
	3			3			4
	3			3			4
	3			3			4
	3			3			4
	3			3			4
	3			3			4
	3			3			4
	3			3			4
	3			3			4
	3			3			4
	3			3			4
	3			3			4
	3			3			4
	3			3			4
	3			3			4
	3			3			4
	3			3			4
	3			3			4
	3			3			4
	3			3			4
	3			3			4
	3			3			4
	3			3			4
	3			3			4
	3			3			4
	3			3			4
	3			3			4
	3			3			4
	3			3			4
	3			3			4
	3			3			4
	3			3			4
	3			3			4
	3			3			4
	3			3			4
	3			3			4
	3			3			4
	3			3			4
	3			3			4
	3			3			4
	3			3			4
	3			3			4
	3			3			4
	3			3			4
	3			3			4
	3			3			4
	3			3			4
	3			3			4
	3			3			4
	3			3			4
	3			3			4
	3			3			4
	3			3			4
	3			3			4
	3			3			4
	3			3			4
	3			3			4
	3			3			4
	3			3			4
	3			3			4
	3			3			4
	3			3			4
	3			3			4
	3			3			4
	3			3			4
	3			3			4
	3			3			4
	3			3			4
	3			3			4
	3			3			4
	3			3			4
	3			3			4
	3			3			4
	3			3			4
	3			3			4
	3			3			4
	3			3			4
	3			3			4
	3			3			4
	3			3			4
	3			3			4
	3			3			4
	3			3			4
	3			3			4
	3			3			4
	3			3			4
	3			3			4
	3			3			4
	3			3			4
	3			3			4
	3			3			4
	3			3			4
	3			3			4
	3			3			4
	3			3			4
	3			3			4
	3			3			4
	3			3			4
	3			3			4
	3			3			4
	3			3			4
	3			3			4
	3			3			4
	3			3			4
	3			3			4
	3			3			4
	3			3			4
	3			3			4
	3			3			4
	3			3			4
	3			3			4
	3			3			4
	3			3			4
	3			3			4
	3			3			4
	3			3			4
	3			3			4
	3			3			4
	3			2			4
	3			2			4
	3			2			4
	3			2			4
	3			2			4
	3			2			4
	3			2			4
	3			2			4
	3			2			4
	3			2			4
	3			2			4
	3			2			3
	3			2			3
	3			2			3
	3			2			3
	3			2			3
	3			2			3
	3			2			3
	3			2			3
	3			2			3
	2			2			3
	2			2			3
	2			2			3
	2			2			3
	2			2			3
	2			2			3
	2			2			3
	2			2			3
	2			2			3
	2			2			3
	2			2			3
	2			2			3
	2			2			3
	2			2			3
	2			2			3
	2			2			3
	2			2			3
	2			2			3
	2			2			3
	2			2			3
	2			2			3
	2			2			3
	2			2			3
	2			2			3
	2			2			3
	2			2			3
	2			2			3
	2			2			3
	2			2			3
	2			2			3
	2			2			3
	2			2			3
	2			2			3
	2			2			3
	2			2			3
	2			2			3
	2			2			3
	2			2			3
	2			2			3
	2			2			3
	2			2			3
	2			2			3
	2			2			3
	2			2			3
	2			2			3
	2			2			3
	2			2			3
	2			2			3
	2			2			3
	2			2			3
	2			2			3
	2			2			3
	2			2			3
	2			2			3
	2			2			3
	2			2			3
	2			2			3
	2			2			3
	2			2			3
	2			2			3
	2			2			3
	2			2			3
	2			2			3
	2			2			3
	2			2			3
	2			2			3
	2			2			3
	2			2			3
	2			2			3
	2			2			3
	2			2			3
	2			2			3
	2			2			3
	2			2			3
	2			2			3
	2			2			3
	2			2			3
	2			2			3
	2			2			3
	2			2			3
	2			2			3
	2			2			3
	2			2			3
	2			2			3
	2			2			3
	2			2			3
	2			2			3
	2			2			3
	2			2			3
	2			2			3
	2			2			3
	2			2			3
	2			2			3
	2			2			3
	2			2			3
	2			2			3
	2			2			3
	2			2			3
	2			2			3
	2			2			3
	2			2			3
	2			2			3
	2			2			3
	2			2			3
	2			2			3
	2			2			3
	2			2			3
	2			2			3
	2			2			3
	2			2			2
	2			2			2
	2			2			2
	2			2			2
	2			2			2
	2			2			2
	2			2			2
	2			2			2
	2			2			2
	2			2			2
	2			2			2
	2			2			2
	2			2			2
	2			2			2
	2			2			2
	2			2			2
	2			2			2
	2			2			2
	2			2			2
	2			2			2
	2			2			2
	2			2			2
	2			2			2
	2			2			2
	2			2			2
	2			2			2
	2			2			2
	2			2			2
	2			2			2
	2			2			2
	2			2			2
	2			2			2
	2			2			2
	2			2			2
	2			2			2
	2			2			2
	2			2			2
	2			2			2
	2			2			2
	2			2			2
	2			2			2
	2			2			2
	2			2			2
	2			2			2
	2			2			2
	2			2			2
	2			2			2
	2			2			2
	2			2			2
	2			2			2
	2			2			2
	2			2			2
	2			2			2
	2			2			2
	2			2			2
	2			2			2
	2			2			2
	2			2			2
	2			2			2
	2			2			2
	2			2			2
	2			2			2
	2			2			2
	2			2			2
	2			2			2
	2			2			2
	2			2			2
	2			2			2
	2			2			2
	2			2			2
	2			2			2
	2			2			2
	2			2			2
	2			2			2
	2			2			2
	2			2			2
	2			2			2
	2			2			2
	2			2			2
	2			2			2
	2			2			2
	2			1			2
	2			1			2
	2			1			2
	2			1			2
	1			1			2
	1			1			2
	1			1			2
	1			1			2
	1			1			2
	1			1			2
	1			1			2
	1			1			2
	1			1			2
	1			1			2
	1			1			2
	1			1			2
	1			1			2
	1			1			2
	1			1			2
	1			1			2
	1			1			2
	1			1			2
	1			1			2
	1			1			2
	1			1			2
	1			1			2
	1			1			2
	1			1			2
	1			1			2
	1			1			2
	1			1			2
	1			1			2
	1			1			2
	1			1			2
	1			1			2
	1			1			2
	1			1			2
	1			1			2
	1			1			2
	1			1			2
	1			1			2
	1			1			2
	1			1			2
	1			1			2
	1			1			2
	1			1			2
	1			1			2
	1			1			2
	1			1			2
	1			1			2
	1			1			2
	1			1			2
	1			1			2
	1			1			2
	1			1			2
	1			1			2
	1			1			2
	1			1			2
	1			1			2
	1			1			2
	1			1			2
	1			1			2
	1			1			2
	1			1			2
	1			1			2
	1			1			2
	1			1			2
	1			1			2
	1			1			2
	1			1			1
	1			1			1
	1			1			1
	1			1			1
	1			1			1
	1			1			1
	1			1			1
	1			1			1
	1			1			1
				1			1
				1			1
				1			1
				1			1
				1			1
				1			1
				1			1
				1			1
							1
							1
							1
							1
							1
							1

## Sheet: degree_evolution
exam-1	t	degree		exam-2	t	degree
	0	6			0	8
	1	6			1	8
	2	6			2	12
	3	5			3	14
	4	5			4	18
	5	5			5	21
	6	6			6	22
	7	6			7	23
	8	6			8	27
	9	6			9	27
	10	6			10	26
	11	6			11	26
	12	6			12	28
	13	7			13	29
	14	7			14	30
	15	7			15	31
	16	7			16	32
	17	6			17	35
	18	6			18	33
	19	7			19	34
	20	8			20	41
	21	8			21	43
	22	8			22	44
	23	8			23	43
	24	8			24	45
	25	8			25	48
	26	8			26	48
	27	8			27	46
	28	7			28	43
	29	7			29	45
	30	7			30	43
	31	7			31	42
	32	7			32	44
	33	6			33	41
	34	6			34	44
	35	6			35	45
	36	7			36	46
	37	7			37	51
	38	7			38	48
	39	7			39	49
	40	7			40	48
	41	7			41	51
	42	7			42	49
	43	7			43	51
	44	7			44	54
	45	7			45	56
	46	7			46	61
	47	7			47	64
	48	8			48	62
	49	8			49	62
	50	9			50	65
	51	9			51	71
	52	10			52	72
	53	10			53	68
	54	10			54	65
	55	10			55	70
	56	10			56	72
	57	10			57	77
	58	10			58	78
	59	10			59	79
	60	10			60	79
	61	10			61	78
	62	10			62	79
	63	10			63	82
	64	11			64	84
	65	11			65	81
	66	12			66	83
	67	12			67	85
	68	12			68	86
	69	12			69	88
	70	12			70	90
	71	11			71	90
	72	11			72	92
	73	11			73	90
	74	11			74	93
	75	11			75	92
	76	12			76	92
	77	12			77	97
	78	12			78	99
	79	12			79	100
	80	12			80	99
	81	12			81	106
	82	13			82	110
	83	13			83	112
	84	13			84	112
	85	13			85	116
	86	13			86	115
	87	13			87	117
	88	13			88	113
	89	13			89	112
	90	14			90	111
	91	14			91	113
	92	13			92	113
	93	13			93	117
	94	13			94	116
	95	13			95	117
	96	13			96	113
	97	13			97	117
	98	13			98	121
	99	13			99	127
	100	13			100	127
	101	13			101	124
	102	13			102	124
	103	13			103	125
	104	13			104	127
	105	13			105	122
	106	13			106	120
	107	13			107	119
	108	13			108	125
	109	13			109	124
	110	13			110	119
	111	13			111	123
	112	13			112	122
	113	13			113	126
	114	13			114	127
	115	13			115	129
	116	13			116	128
	117	13			117	128
	118	13			118	129
	119	13			119	129
	120	13			120	133
	121	13			121	133
	122	13			122	138
	123	13			123	137
	124	13			124	136
	125	13			125	136
	126	13			126	137
	127	12			127	136
	128	12			128	138
	129	13			129	135
	130	13			130	137
	131	12			131	139
	132	12			132	142
	133	12			133	146
	134	12			134	143
	135	12			135	144
	136	12			136	142
	137	11			137	141
	138	11			138	145
	139	11			139	146
	140	11			140	149
	141	11			141	150
	142	11			142	152
	143	11			143	147
	144	11			144	147
	145	11			145	148
	146	11			146	148
	147	11			147	149
	148	11			148	147
	149	11			149	148
	150	11			150	149
	151	11			151	149
	152	11			152	154
	153	11			153	154
	154	12			154	156
	155	12			155	158
	156	13			156	158
	157	13			157	160
	158	12			158	160
	159	12			159	162
	160	12			160	164
	161	12			161	163
	162	12			162	161
	163	12			163	162
	164	12			164	163
	165	12			165	162
	166	12			166	160
	167	12			167	160
	168	12			168	163
	169	12			169	163
	170	12			170	162
	171	12			171	164
	172	12			172	169
	173	11			173	168
	174	11			174	168
	175	12			175	168
	176	12			176	169
	177	12			177	162
	178	12			178	161
	179	12			179	161
	180	12			180	164
	181	12			181	164
	182	12			182	166
	183	12			183	167
	184	12			184	170
	185	12			185	175
	186	12			186	176
	187	12			187	175
	188	11			188	174
	189	11			189	172
	190	12			190	168
	191	12			191	169
	192	13			192	169
	193	13			193	168
	194	13			194	170
	195	13			195	168
	196	13			196	172
	197	13			197	172
	198	13			198	174
	199	13			199	171
	200	13			200	177
	201	13			201	178
	202	13			202	177
	203	13			203	178
	204	13			204	176
	205	13			205	177
	206	13			206	177
	207	13			207	178
	208	13			208	179
	209	13			209	177
	210	13			210	177
	211	13			211	179
	212	13			212	179
	213	13			213	180
	214	13			214	181
	215	13			215	182
	216	13			216	181
	217	13			217	181
	218	13			218	186
	219	13			219	189
	220	13			220	189
	221	13			221	188
	222	13			222	189
	223	13			223	186
	224	13			224	188
	225	13			225	186
	226	14			226	187
	227	14			227	184
	228	13			228	184
	229	13			229	189
	230	13			230	191
	231	13			231	191
	232	14			232	190
	233	15			233	193
	234	15			234	191
	235	15			235	194
	236	15			236	195
	237	15			237	198
	238	15			238	195
	239	15			239	196
	240	15			240	194
	241	15			241	194
	242	15			242	197
	243	15			243	195
	244	15			244	196
	245	15			245	193
	246	15			246	194
	247	15			247	194
	248	16			248	196
	249	16			249	200
	250	16			250	203
	251	16			251	198
	252	15			252	198
	253	15			253	199
	254	15			254	200
	255	15			255	199
	256	15			256	196
	257	15			257	197
	258	15			258	201
	259	15			259	203
	260	15			260	199
	261	15			261	199
	262	15			262	202
	263	15			263	204
	264	15			264	204
	265	15			265	199
	266	15			266	197
	267	15			267	200
	268	15			268	200
	269	15			269	201
	270	15			270	199
	271	15			271	201
	272	15			272	200
	273	15			273	202
	274	15			274	205
	275	15			275	204
	276	15			276	203
	277	16			277	202
	278	16			278	202
	279	17			279	202
	280	17			280	202
	281	17			281	203
	282	17			282	203
	283	17			283	200
	284	17			284	204
	285	17			285	206
	286	17			286	206
	287	17			287	208
	288	17			288	206
	289	17			289	207
	290	17			290	210
	291	17			291	211
	292	17			292	211
	293	17			293	209
	294	17			294	209
	295	17			295	207
	296	17			296	203
	297	17			297	203
	298	17			298	204
	299	17			299	204
	300	17			300	208
	301	17			301	206
	302	17			302	209
	303	17			303	210
	304	17			304	209
	305	17			305	211
	306	17			306	211
	307	17			307	209
	308	17			308	208
	309	17			309	203
	310	17			310	205
	311	17			311	206
	312	17			312	209
	313	16			313	208
	314	16			314	209
	315	16			315	211
	316	16			316	212
	317	16			317	214
	318	16			318	212
	319	16			319	213
	320	16			320	208
	321	17			321	203
	322	17			322	203
	323	16			323	203
	324	16			324	208
	325	15			325	209
	326	15			326	208
	327	16			327	205
	328	16			328	206
	329	16			329	210
	330	16			330	209
	331	16			331	204
	332	16			332	204
	333	16			333	205
	334	16			334	207
	335	16			335	205
	336	16			336	206
	337	16			337	204
	338	16			338	204
	339	16			339	209
	340	16			340	209
	341	16			341	207
	342	17			342	209
	343	17			343	210
	344	18			344	208
	345	18			345	212
	346	18			346	214
	347	18			347	213
	348	18			348	211
	349	18			349	213
	350	18			350	216
	351	18			351	215
	352	18			352	214
	353	18			353	217
	354	18			354	217
	355	18			355	217
	356	18			356	216
	357	18			357	219
	358	18			358	217
	359	17			359	224
	360	17			360	225
	361	17			361	226
	362	17			362	226
	363	17			363	225
	364	17			364	228
	365	17			365	228
	366	17			366	228
	367	17			367	229
	368	17			368	226
	369	17			369	228
	370	17			370	230
	371	17			371	236
	372	17			372	235
	373	17			373	237
	374	17			374	232
	375	17			375	234
	376	17			376	233
	377	17			377	233
	378	17			378	235
	379	17			379	238
	380	17			380	238
	381	17			381	235
	382	17			382	237
	383	17			383	234
	384	17			384	237
	385	17			385	236
	386	17			386	235
	387	17			387	232
	388	17			388	228
	389	17			389	225
	390	17			390	225
	391	17			391	228
	392	17			392	228
	393	17			393	230
	394	17			394	226
	395	17			395	229
	396	17			396	231
	397	17			397	236
	398	17			398	236
	399	17			399	236
	400	17			400	234
	401	17			401	237
	402	17			402	237
	403	17			403	236
	404	17			404	237
	405	17			405	234
	406	17			406	234
	407	18			407	236
	408	18			408	237
	409	18			409	236
	410	18			410	232
	411	18			411	232
	412	18			412	230
	413	18			413	230
	414	19			414	229
	415	19			415	228
	416	19			416	226
	417	19			417	226
	418	19			418	227
	419	19			419	231
	420	19			420	234
	421	19			421	235
	422	19			422	235
	423	19			423	234
	424	19			424	235
	425	19			425	233
	426	19			426	237
	427	19			427	238
	428	19			428	243
	429	19			429	246
	430	19			430	246
	431	19			431	250
	432	19			432	251
	433	19			433	247
	434	19			434	247
	435	19			435	250
	436	19			436	245
	437	19			437	245
	438	19			438	248
	439	19			439	246
	440	19			440	250
	441	19			441	251
	442	19			442	249
	443	19			443	248
	444	19			444	251
	445	19			445	250
	446	19			446	240
	447	19			447	243
	448	19			448	246
	449	19			449	248
	450	19			450	251
	451	19			451	250
	452	19			452	254
	453	19			453	255
	454	19			454	258
	455	19			455	265
	456	19			456	261
	457	19			457	257
	458	19			458	257
	459	19			459	256
	460	19			460	251
	461	19			461	252
	462	18			462	252
	463	18			463	248
	464	18			464	246
	465	18			465	244
	466	18			466	247
	467	18			467	249
	468	18			468	246
	469	18			469	245
	470	18			470	248
	471	18			471	248
	472	18			472	245
	473	18			473	249
	474	18			474	248
	475	18			475	244
	476	18			476	243
	477	18			477	248
	478	18			478	243
	479	18			479	245
	480	18			480	243
	481	18			481	244
	482	18			482	247
	483	18			483	245
	484	18			484	246
	485	18			485	245
	486	18			486	247
	487	18			487	246
	488	18			488	243
	489	18			489	244
	490	18			490	245
	491	18			491	242
	492	18			492	241
	493	18			493	241
	494	18			494	237
	495	18			495	237
	496	18			496	233
	497	19			497	232
	498	19			498	235
	499	19			499	236
	500	19			500	237
	501	19			501	237
	502	19			502	240
	503	19			503	238
	504	19			504	238
	505	19			505	236
	506	18			506	236
	507	18			507	236
	508	18			508	239
	509	18			509	240
	510	18			510	241
	511	18			511	237
	512	17			512	239
	513	17			513	238
	514	17			514	238
	515	17			515	239
	516	17			516	239
	517	17			517	240
	518	16			518	245
	519	16			519	243
	520	16			520	242
	521	16			521	244
	522	16			522	247
	523	16			523	246
	524	16			524	247
	525	16			525	248
	526	16			526	248
	527	16			527	245
	528	16			528	241
	529	17			529	241
	530	17			530	241
	531	17			531	242
	532	17			532	245
	533	17			533	246
	534	17			534	249
	535	17			535	251
	536	17			536	253
	537	17			537	251
	538	17			538	254
	539	17			539	253
	540	17			540	253
	541	17			541	256
	542	17			542	257
	543	17			543	260
	544	17			544	259
	545	17			545	257
	546	17			546	255
	547	17			547	257
	548	17			548	255
	549	17			549	252
	550	17			550	250
	551	17			551	253
	552	17			552	255
	553	17			553	255
	554	17			554	255
	555	17			555	253
	556	17			556	255
	557	17			557	258
	558	17			558	261
	559	17			559	266
	560	17			560	270
	561	17			561	272
	562	17			562	270
	563	17			563	274
	564	17			564	277
	565	17			565	277
	566	17			566	272
	567	17			567	274
	568	17			568	275
	569	17			569	275
	570	17			570	276
	571	17			571	276
	572	17			572	273
	573	17			573	274
	574	17			574	273
	575	17			575	273
	576	17			576	273
	577	17			577	275
	578	17			578	277
	579	17			579	273
	580	17			580	272
	581	17			581	270
	582	17			582	271
	583	17			583	269
	584	17			584	270
	585	17			585	268
	586	17			586	272
	587	17			587	271
	588	17			588	268
	589	17			589	272
	590	17			590	275
	591	17			591	275
	592	17			592	274
	593	17			593	273
	594	17			594	275
	595	17			595	276
	596	17			596	277
	597	17			597	277
	598	17			598	278
	599	17			599	273
	600	17			600	272
	601	17			601	272
	602	17			602	271
	603	18			603	272
	604	18			604	273
	605	18			605	277
	606	18			606	274
	607	18			607	276
	608	18			608	272
	609	18			609	273
	610	18			610	273
	611	18			611	273
	612	18			612	278
	613	18			613	279
	614	18			614	278
	615	18			615	284
	616	18			616	285
	617	18			617	284
	618	18			618	281
	619	17			619	282
	620	17			620	283
	621	17			621	286
	622	17			622	286
	623	16			623	290
	624	16			624	289
	625	16			625	291
	626	16			626	288
	627	16			627	290
	628	16			628	290
	629	16			629	290
	630	16			630	290
	631	16			631	290
	632	16			632	290
	633	16			633	290
	634	16			634	291
	635	16			635	285
	636	16			636	284
	637	16			637	285
	638	16			638	284
	639	16			639	285
	640	16			640	288
	641	17			641	289
	642	17			642	287
	643	17			643	285
	644	17			644	290
	645	17			645	288
	646	17			646	288
	647	17			647	287
	648	17			648	287
	649	18			649	285
	650	18			650	280
	651	18			651	279
	652	18			652	276
	653	18			653	275
	654	18			654	275
	655	18			655	271
	656	18			656	271
	657	18			657	270
	658	18			658	269
	659	18			659	273
	660	18			660	270
	661	18			661	268
	662	17			662	264
	663	17			663	265
	664	17			664	269
	665	17			665	270
	666	17			666	268
	667	17			667	269
	668	17			668	271
	669	17			669	270
	670	17			670	272
	671	17			671	274
	672	17			672	270
	673	17			673	273
	674	18			674	276
	675	18			675	274
	676	18			676	275
	677	18			677	278
	678	18			678	279
	679	18			679	281
	680	18			680	280
	681	18			681	280
	682	18			682	282
	683	18			683	279
	684	19			684	279
	685	19			685	279
	686	19			686	279
	687	19			687	277
	688	19			688	275
	689	19			689	274
	690	19			690	279
	691	19			691	277
	692	19			692	280
	693	19			693	278
	694	19			694	274
	695	19			695	276
	696	19			696	276
	697	19			697	276
	698	19			698	277
	699	19			699	276
	700	19			700	277
	701	19			701	277
	702	19			702	281
	703	19			703	280
	704	19			704	277
	705	19			705	276
	706	19			706	276
	707	19			707	276
	708	19			708	276
	709	19			709	273
	710	19			710	275
	711	19			711	282
	712	19			712	283
	713	19			713	281
	714	19			714	287
	715	19			715	286
	716	19			716	282
	717	19			717	285
	718	19			718	286
	719	19			719	286
	720	19			720	286
	721	19			721	284
	722	19			722	285
	723	19			723	282
	724	19			724	283
	725	19			725	281
	726	19			726	283
	727	19			727	281
	728	19			728	285
	729	19			729	290
	730	19			730	290
	731	19			731	294
	732	19			732	294
	733	19			733	294
	734	19			734	297
	735	18			735	293
	736	18			736	292
	737	17			737	290
	738	17			738	288
	739	17			739	285
	740	17			740	289
	741	18			741	283
	742	18			742	287
	743	18			743	289
	744	18			744	288
	745	18			745	286
	746	18			746	285
	747	18			747	278
	748	18			748	278
	749	18			749	279
	750	18			750	277
	751	18			751	280
	752	18			752	278
	753	18			753	277
	754	18			754	278
	755	18			755	283
	756	19			756	281
	757	19			757	284
	758	19			758	284
	759	19			759	281
	760	19			760	284
	761	19			761	283
	762	19			762	285
	763	19			763	284
	764	19			764	286
	765	19			765	285
	766	19			766	283
	767	19			767	284
	768	19			768	283
	769	19			769	285
	770	19			770	285
	771	19			771	289
	772	19			772	287
	773	18			773	287
	774	18			774	290
	775	17			775	289
	776	17			776	295
	777	17			777	290
	778	17			778	289
	779	17			779	296
	780	17			780	297
	781	17			781	295
	782	17			782	294
	783	17			783	297
	784	17			784	298
	785	17			785	295
	786	16			786	294
	787	16			787	296
	788	16			788	301
	789	16			789	304
	790	17			790	302
	791	17			791	302
	792	17			792	304
	793	17			793	304
	794	17			794	307
	795	17			795	306
	796	17			796	305
	797	17			797	306
	798	17			798	308
	799	17			799	310
	800	17			800	314
	801	17			801	311
	802	17			802	311
	803	17			803	307
	804	17			804	305
	805	17			805	304
	806	17			806	307
	807	17			807	305
	808	17			808	307
	809	17			809	308
	810	17			810	307
	811	17			811	305
	812	16			812	307
	813	16			813	310
	814	16			814	309
	815	16			815	314
	816	16			816	310
	817	16			817	315
	818	16			818	316
	819	16			819	314
	820	16			820	313
	821	16			821	312
	822	16			822	316
	823	16			823	311
	824	16			824	305
	825	16			825	303
	826	16			826	302
	827	16			827	305
	828	16			828	304
	829	16			829	306
	830	16			830	308
	831	16			831	308
	832	16			832	306
	833	16			833	307
	834	16			834	308
	835	16			835	306
	836	16			836	308
	837	16			837	307
	838	16			838	310
	839	16			839	306
	840	16			840	309
	841	16			841	307
	842	16			842	308
	843	16			843	311
	844	16			844	310
	845	16			845	315
	846	17			846	316
	847	17			847	316
	848	17			848	321
	849	17			849	319
	850	17			850	317
	851	17			851	317
	852	17			852	319
	853	17			853	321
	854	17			854	322
	855	17			855	320
	856	17			856	319
	857	17			857	317
	858	17			858	318
	859	17			859	322
	860	17			860	319
	861	17			861	325
	862	17			862	323
	863	17			863	321
	864	17			864	318
	865	17			865	316
	866	17			866	317
	867	17			867	318
	868	17			868	320
	869	17			869	320
	870	17			870	318
	871	17			871	323
	872	17			872	327
	873	17			873	327
	874	17			874	329
	875	17			875	329
	876	17			876	326
	877	17			877	326
	878	17			878	327
	879	17			879	324
	880	17			880	327
	881	17			881	329
	882	17			882	329
	883	17			883	329
	884	17			884	328
	885	17			885	326
	886	17			886	326
	887	18			887	325
	888	18			888	325
	889	18			889	326
	890	18			890	329
	891	18			891	325
	892	18			892	331
	893	18			893	330
	894	18			894	327
	895	18			895	324
	896	18			896	326
	897	18			897	327
	898	18			898	330
	899	18			899	331
	900	18			900	330
	901	18			901	331
	902	17			902	328
	903	17			903	323
	904	17			904	322
	905	17			905	323
	906	17			906	321
	907	17			907	321
	908	17			908	318
	909	17			909	321
	910	17			910	322
	911	17			911	321
	912	17			912	320
	913	17			913	320
	914	17			914	320
	915	17			915	321
	916	17			916	325
	917	17			917	319
	918	17			918	319
	919	17			919	323
	920	17			920	321
	921	17			921	328
	922	16			922	326
	923	16			923	326
	924	16			924	324
	925	16			925	323
	926	16			926	322
	927	16			927	326
	928	16			928	331
	929	16			929	332
	930	16			930	327
	931	16			931	326
	932	16			932	327
	933	16			933	325
	934	16			934	325
	935	16			935	324
	936	16			936	324
	937	16			937	323
	938	15			938	320
	939	15			939	321
	940	15			940	322
	941	15			941	326
	942	15			942	323
	943	15			943	328
	944	15			944	329
	945	15			945	329
	946	15			946	333
	947	15			947	333
	948	15			948	337
	949	15			949	337
	950	15			950	335
	951	15			951	342
	952	15			952	340
	953	16			953	338
	954	16			954	339
	955	16			955	336
	956	16			956	335
	957	15			957	339
	958	15			958	338
	959	16			959	340
	960	16			960	339
	961	16			961	348
	962	16			962	348
	963	16			963	346
	964	16			964	347
	965	16			965	347
	966	16			966	349
	967	16			967	350
	968	16			968	350
	969	16			969	347
	970	16			970	346
	971	16			971	348
	972	16			972	346
	973	16			973	352
	974	16			974	349
	975	16			975	349
	976	17			976	346
	977	17			977	344
	978	17			978	343
	979	17			979	350
	980	17			980	349
	981	17			981	347
	982	17			982	344
	983	17			983	340
	984	17			984	341
	985	17			985	341
	986	17			986	345
	987	17			987	340
	988	17			988	344
	989	17			989	348
	990	17			990	348
	991	16			991	348
	992	16			992	346
	993	16			993	350
	994	16			994	351
	995	16			995	354
	996	16			996	354
	997	16			997	352
	998	16			998	354
	999	16			999	352
	1000	16			1000	349
	1001	16			1001	351
	1002	16			1002	349
	1003	16			1003	347
	1004	16			1004	351
	1005	16			1005	346
	1006	16			1006	346
	1007	16			1007	344
	1008	16			1008	344
	1009	16			1009	345
	1010	16			1010	341
	1011	16			1011	341
	1012	16			1012	341
	1013	16			1013	339
	1014	17			1014	340
	1015	17			1015	341
	1016	16			1016	342
	1017	16			1017	340
	1018	16			1018	342
	1019	16			1019	344
	1020	17			1020	344
	1021	17			1021	347
	1022	17			1022	348
	1023	17			1023	352
	1024	17			1024	348
	1025	17			1025	350
	1026	17			1026	351
	1027	17			1027	352
	1028	17			1028	353
	1029	17			1029	354
	1030	17			1030	354
	1031	17			1031	355
	1032	17			1032	352
	1033	17			1033	350
	1034	17			1034	349
	1035	17			1035	348
	1036	17			1036	348
	1037	17			1037	345
	1038	17			1038	345
	1039	17			1039	346
	1040	17			1040	348
	1041	17			1041	347
	1042	17			1042	344
	1043	17			1043	347
	1044	17			1044	344
	1045	17			1045	344
	1046	17			1046	339
	1047	17			1047	337
	1048	17			1048	340
	1049	17			1049	338
	1050	17			1050	335
	1051	17			1051	335
	1052	17			1052	334
	1053	17			1053	339
	1054	17			1054	338
	1055	17			1055	335
	1056	17			1056	340
	1057	17			1057	342
	1058	17			1058	341
	1059	17			1059	342
	1060	17			1060	341
	1061	17			1061	341
	1062	17			1062	343
	1063	17			1063	340
	1064	17			1064	343
	1065	17			1065	343
	1066	17			1066	342
	1067	17			1067	344
	1068	17			1068	340
	1069	17			1069	342
	1070	17			1070	341
	1071	17			1071	342
	1072	17			1072	339
	1073	17			1073	341
	1074	17			1074	335
	1075	17			1075	333
	1076	17			1076	334
	1077	17			1077	332
	1078	17			1078	331
	1079	17			1079	331
	1080	17			1080	330
	1081	17			1081	334
	1082	17			1082	331
	1083	17			1083	329
	1084	17			1084	329
	1085	17			1085	329
	1086	17			1086	328
	1087	17			1087	329
	1088	17			1088	326
	1089	17			1089	328
	1090	17			1090	330
	1091	17			1091	333
	1092	17			1092	332
	1093	17			1093	334
	1094	17			1094	330
	1095	17			1095	328
	1096	17			1096	329
	1097	17			1097	327
	1098	17			1098	325
	1099	17			1099	328
	1100	17			1100	326
	1101	17			1101	329
	1102	17			1102	326
	1103	17			1103	325
	1104	17			1104	323
	1105	17			1105	324
	1106	17			1106	320
	1107	17			1107	322
	1108	17			1108	324
	1109	17			1109	319
	1110	17			1110	319
	1111	17			1111	319
	1112	17			1112	314
	1113	17			1113	315
	1114	17			1114	318
	1115	17			1115	318
	1116	17			1116	317
	1117	17			1117	315
	1118	17			1118	316
	1119	17			1119	315
	1120	17			1120	316
	1121	17			1121	319
	1122	17			1122	319
	1123	17			1123	320
	1124	17			1124	322
	1125	17			1125	316
	1126	17			1126	319
	1127	17			1127	320
	1128	17			1128	314
	1129	17			1129	314
	1130	17			1130	313
	1131	17			1131	315
	1132	17			1132	318
	1133	17			1133	318
	1134	17			1134	318
	1135	18			1135	318
	1136	18			1136	320
	1137	18			1137	322
	1138	18			1138	323
	1139	18			1139	323
	1140	18			1140	321
	1141	18			1141	319
	1142	18			1142	316
	1143	18			1143	318
	1144	18			1144	316
	1145	18			1145	316
	1146	18			1146	319
	1147	18			1147	319
	1148	18			1148	316
	1149	18			1149	321
	1150	18			1150	321
	1151	18			1151	323
	1152	18			1152	323
	1153	18			1153	322
	1154	18			1154	323
	1155	18			1155	323
	1156	18			1156	324
	1157	18			1157	324
	1158	18			1158	322
	1159	18			1159	328
	1160	18			1160	328
	1161	18			1161	328
	1162	18			1162	327
	1163	18			1163	324
	1164	18			1164	324
	1165	18			1165	322
	1166	18			1166	320
	1167	18			1167	321
	1168	18			1168	319
	1169	18			1169	317
	1170	18			1170	317
	1171	18			1171	319
	1172	18			1172	319
	1173	18			1173	319
	1174	18			1174	318
	1175	18			1175	318
	1176	18			1176	319
	1177	18			1177	317
	1178	18			1178	319
	1179	18			1179	320
	1180	18			1180	321
	1181	18			1181	320
	1182	18			1182	317
	1183	18			1183	316
	1184	18			1184	315
	1185	18			1185	316
	1186	18			1186	314
	1187	18			1187	317
	1188	18			1188	316
	1189	18			1189	317
	1190	18			1190	318
	1191	18			1191	318
	1192	18			1192	319
	1193	18			1193	324
	1194	18			1194	324
	1195	18			1195	326
	1196	18			1196	328
	1197	18			1197	327
	1198	18			1198	329
	1199	18			1199	332
	1200	18			1200	331
	1201	18			1201	328
	1202	18			1202	329
	1203	18			1203	328
	1204	18			1204	329
	1205	18			1205	328
	1206	18			1206	329
	1207	18			1207	328
	1208	18			1208	327
	1209	18			1209	326
	1210	18			1210	325
	1211	18			1211	328
	1212	18			1212	328
	1213	18			1213	326
	1214	18			1214	331
	1215	18			1215	329
	1216	18			1216	330
	1217	18			1217	332
	1218	18			1218	335
	1219	19			1219	334
	1220	19			1220	338
	1221	19			1221	339
	1222	19			1222	337
	1223	19			1223	335
	1224	19			1224	336
	1225	19			1225	337
	1226	19			1226	338
	1227	19			1227	334
	1228	19			1228	335
	1229	19			1229	336
	1230	19			1230	336
	1231	19			1231	336
	1232	19			1232	338
	1233	19			1233	338
	1234	19			1234	336
	1235	19			1235	338
	1236	19			1236	339
	1237	19			1237	331
	1238	19			1238	335
	1239	19			1239	339
	1240	19			1240	338
	1241	19			1241	334
	1242	19			1242	333
	1243	19			1243	330
	1244	19			1244	330
	1245	19			1245	333
	1246	19			1246	333
	1247	19			1247	330
	1248	19			1248	329
	1249	19			1249	324
	1250	19			1250	323
	1251	19			1251	320
	1252	19			1252	324
	1253	19			1253	324
	1254	19			1254	327
	1255	18			1255	324
	1256	18			1256	328
	1257	18			1257	329
	1258	18			1258	327
	1259	18			1259	327
	1260	18			1260	328
	1261	18			1261	327
	1262	18			1262	331
	1263	18			1263	331
	1264	18			1264	330
	1265	18			1265	332
	1266	18			1266	331
	1267	18			1267	333
	1268	18			1268	335
	1269	18			1269	336
	1270	18			1270	335
	1271	18			1271	335
	1272	18			1272	330
	1273	18			1273	332
	1274	18			1274	335
	1275	18			1275	335
	1276	18			1276	331
	1277	18			1277	332
	1278	18			1278	338
	1279	18			1279	337
	1280	18			1280	334
	1281	18			1281	330
	1282	19			1282	327
	1283	19			1283	330
	1284	19			1284	331
	1285	19			1285	327
	1286	19			1286	328
	1287	19			1287	329
	1288	19			1288	329
	1289	19			1289	332
	1290	19			1290	333
	1291	19			1291	330
	1292	19			1292	328
	1293	19			1293	327
	1294	19			1294	328
	1295	19			1295	327
	1296	19			1296	327
	1297	19			1297	330
	1298	19			1298	328
	1299	19			1299	329
	1300	19			1300	329
	1301	19			1301	329
	1302	19			1302	323
	1303	19			1303	326
	1304	19			1304	328
	1305	19			1305	329
	1306	19			1306	329
	1307	19			1307	328
	1308	19			1308	327
	1309	19			1309	328
	1310	19			1310	326
	1311	19			1311	327
	1312	18			1312	327
	1313	18			1313	325
	1314	18			1314	323
	1315	18			1315	323
	1316	18			1316	331
	1317	18			1317	332
	1318	18			1318	336
	1319	18			1319	332
	1320	18			1320	330
	1321	18			1321	330
	1322	18			1322	325
	1323	18			1323	325
	1324	18			1324	329
	1325	18			1325	325
	1326	18			1326	323
	1327	18			1327	326
	1328	18			1328	323
	1329	18			1329	322
	1330	18			1330	315
	1331	18			1331	314
	1332	18			1332	320
	1333	18			1333	319
	1334	18			1334	320
	1335	18			1335	319
	1336	18			1336	321
	1337	18			1337	322
	1338	18			1338	323
	1339	18			1339	323
	1340	18			1340	324
	1341	18			1341	323
	1342	18			1342	324
	1343	18			1343	327
	1344	18			1344	326
	1345	18			1345	326
	1346	18			1346	326
	1347	18			1347	324
	1348	18			1348	321
	1349	18			1349	321
	1350	18			1350	321
	1351	18			1351	323
	1352	18			1352	326
	1353	18			1353	327
	1354	18			1354	327
	1355	18			1355	325
	1356	18			1356	328
	1357	18			1357	326
	1358	18			1358	327
	1359	18			1359	325
	1360	18			1360	324
	1361	18			1361	323
	1362	18			1362	325
	1363	18			1363	325
	1364	18			1364	327
	1365	18			1365	327
	1366	18			1366	327
	1367	18			1367	326
	1368	18			1368	327
	1369	18			1369	326
	1370	18			1370	328
	1371	18			1371	327
	1372	18			1372	329
	1373	18			1373	329
	1374	18			1374	329
	1375	18			1375	331
	1376	18			1376	331
	1377	18			1377	326
	1378	18			1378	325
	1379	18			1379	328
	1380	18			1380	326
	1381	18			1381	326
	1382	18			1382	326
	1383	18			1383	328
	1384	18			1384	328
	1385	18			1385	329
	1386	18			1386	327
	1387	18			1387	328
	1388	18			1388	326
	1389	18			1389	329
	1390	18			1390	332
	1391	18			1391	333
	1392	18			1392	335
	1393	19			1393	337
	1394	19			1394	338
	1395	19			1395	338
	1396	19			1396	342
	1397	19			1397	343
	1398	19			1398	343
	1399	19			1399	341
	1400	19			1400	337
	1401	19			1401	339
	1402	19			1402	337
	1403	19			1403	340
	1404	19			1404	341
	1405	19			1405	337
	1406	19			1406	338
	1407	19			1407	336
	1408	19			1408	339
	1409	19			1409	341
	1410	19			1410	340
	1411	19			1411	340
	1412	19			1412	341
	1413	19			1413	338
	1414	19			1414	338
	1415	19			1415	341
	1416	19			1416	343
	1417	19			1417	343
	1418	19			1418	345
	1419	19			1419	344
	1420	19			1420	344
	1421	18			1421	344
	1422	18			1422	344
	1423	18			1423	343
	1424	18			1424	346
	1425	18			1425	347
	1426	18			1426	345
	1427	18			1427	341
	1428	18			1428	339
	1429	18			1429	339
	1430	18			1430	337
	1431	18			1431	340
	1432	18			1432	339
	1433	18			1433	337
	1434	18			1434	337
	1435	18			1435	334
	1436	18			1436	335
	1437	18			1437	333
	1438	18			1438	327
	1439	18			1439	326
	1440	18			1440	328
	1441	18			1441	326
	1442	18			1442	322
	1443	18			1443	324
	1444	18			1444	319
	1445	18			1445	324
	1446	18			1446	325
	1447	18			1447	325
	1448	17			1448	324
	1449	17			1449	321
	1450	17			1450	323
	1451	17			1451	323
	1452	17			1452	323
	1453	17			1453	324
	1454	17			1454	320
	1455	17			1455	328
	1456	17			1456	329
	1457	17			1457	331
	1458	17			1458	329
	1459	17			1459	329
	1460	17			1460	330
	1461	17			1461	328
	1462	17			1462	328
	1463	17			1463	328
	1464	17			1464	327
	1465	17			1465	327
	1466	17			1466	328
	1467	17			1467	326
	1468	17			1468	325
	1469	17			1469	325
	1470	17			1470	323
	1471	17			1471	323
	1472	17			1472	324
	1473	17			1473	323
	1474	17			1474	323
	1475	17			1475	326
	1476	17			1476	327
	1477	17			1477	326
	1478	17			1478	323
	1479	17			1479	323
	1480	17			1480	326
	1481	17			1481	328
	1482	17			1482	327
	1483	17			1483	326
	1484	17			1484	322
	1485	17			1485	325
	1486	17			1486	326
	1487	17			1487	326
	1488	17			1488	328
	1489	17			1489	327
	1490	17			1490	328
	1491	17			1491	329
	1492	17			1492	329
	1493	18			1493	327
	1494	18			1494	326
	1495	18			1495	325
	1496	18			1496	328
	1497	18			1497	327
	1498	18			1498	330
	1499	18			1499	331
	1500	18			1500	332
	1501	18			1501	331
	1502	18			1502	329
	1503	18			1503	330
	1504	18			1504	326
	1505	18			1505	326
	1506	18			1506	327
	1507	18			1507	328
	1508	18			1508	328
	1509	18			1509	327
	1510	18			1510	326
	1511	18			1511	325
	1512	18			1512	326
	1513	18			1513	326
	1514	18			1514	326
	1515	18			1515	327
	1516	18			1516	330
	1517	18			1517	331
	1518	19			1518	334
	1519	19			1519	335
	1520	19			1520	333
	1521	19			1521	337
	1522	19			1522	337
	1523	19			1523	340
	1524	19			1524	342
	1525	19			1525	340
	1526	19			1526	341
	1527	19			1527	345
	1528	19			1528	342
	1529	19			1529	345
	1530	19			1530	345
	1531	19			1531	345
	1532	19			1532	345
	1533	19			1533	347
	1534	19			1534	348
	1535	19			1535	347
	1536	19			1536	348
	1537	19			1537	344
	1538	19			1538	346
	1539	19			1539	347
	1540	19			1540	346
	1541	19			1541	343
	1542	19			1542	340
	1543	19			1543	343
	1544	19			1544	341
	1545	19			1545	340
	1546	19			1546	342
	1547	19			1547	343
	1548	19			1548	345
	1549	19			1549	342
	1550	19			1550	338
	1551	19			1551	335
	1552	19			1552	339
	1553	19			1553	336
	1554	20			1554	337
	1555	20			1555	335
	1556	20			1556	336
	1557	20			1557	335
	1558	20			1558	336
	1559	20			1559	337
	1560	20			1560	338
	1561	20			1561	338
	1562	20			1562	341
	1563	20			1563	341
	1564	20			1564	341
	1565	20			1565	343
	1566	20			1566	344
	1567	20			1567	346
	1568	20			1568	351
	1569	20			1569	351
	1570	20			1570	348
	1571	20			1571	342
	1572	20			1572	340
	1573	20			1573	344
	1574	20			1574	348
	1575	20			1575	347
	1576	20			1576	347
	1577	20			1577	345
	1578	20			1578	344
	1579	20			1579	345
	1580	20			1580	343
	1581	19			1581	345
	1582	19			1582	346
	1583	19			1583	345
	1584	19			1584	344
	1585	19			1585	341
	1586	19			1586	338
	1587	19			1587	339
	1588	19			1588	339
	1589	19			1589	337
	1590	19			1590	340
	1591	19			1591	338
	1592	19			1592	336
	1593	19			1593	341
	1594	19			1594	342
	1595	19			1595	338
	1596	19			1596	339
	1597	19			1597	338
	1598	19			1598	336
	1599	19			1599	329
	1600	19			1600	330
	1601	19			1601	329
	1602	19			1602	328
	1603	19			1603	330
	1604	19			1604	332
	1605	19			1605	337
	1606	19			1606	335
	1607	19			1607	334
	1608	19			1608	335
	1609	19			1609	337
	1610	19			1610	336
	1611	19			1611	337
	1612	20			1612	335
	1613	20			1613	339
	1614	20			1614	339
	1615	20			1615	335
	1616	19			1616	336
	1617	19			1617	337
	1618	19			1618	337
	1619	19			1619	341
	1620	19			1620	342
	1621	19			1621	340
	1622	19			1622	342
	1623	19			1623	340
	1624	19			1624	341
	1625	19			1625	342
	1626	19			1626	336
	1627	19			1627	342
	1628	19			1628	342
	1629	19			1629	343
	1630	19			1630	343
	1631	19			1631	344
	1632	19			1632	343
	1633	19			1633	343
	1634	19			1634	343
	1635	19			1635	343
	1636	19			1636	342
	1637	19			1637	341
	1638	19			1638	345
	1639	19			1639	344
	1640	19			1640	347
	1641	19			1641	347
	1642	19			1642	347
	1643	19			1643	346
	1644	19			1644	346
	1645	19			1645	345
	1646	19			1646	346
	1647	19			1647	348
	1648	19			1648	347
	1649	19			1649	347
	1650	19			1650	345
	1651	19			1651	348
	1652	19			1652	347
	1653	19			1653	348
	1654	19			1654	346
	1655	19			1655	346
	1656	19			1656	347
	1657	19			1657	347
	1658	19			1658	350
	1659	19			1659	349
	1660	19			1660	349
	1661	19			1661	347
	1662	19			1662	347
	1663	19			1663	349
	1664	19			1664	351
	1665	19			1665	351
	1666	19			1666	350
	1667	19			1667	350
	1668	19			1668	347
	1669	19			1669	348
	1670	19			1670	348
	1671	19			1671	348
	1672	19			1672	346
	1673	19			1673	347
	1674	19			1674	349
	1675	19			1675	348
	1676	19			1676	344
	1677	19			1677	343
	1678	19			1678	343
	1679	19			1679	343
	1680	19			1680	342
	1681	19			1681	340
	1682	19			1682	339
	1683	19			1683	338
	1684	19			1684	338
	1685	19			1685	337
	1686	19			1686	343
	1687	19			1687	346
	1688	19			1688	343
	1689	19			1689	343
	1690	19			1690	345
	1691	19			1691	344
	1692	19			1692	343
	1693	19			1693	343
	1694	19			1694	343
	1695	19			1695	342
	1696	19			1696	342
	1697	19			1697	348
	1698	19			1698	351
	1699	18			1699	351
	1700	18			1700	352
	1701	18			1701	347
	1702	18			1702	348
	1703	18			1703	349
	1704	18			1704	351
	1705	18			1705	349
	1706	18			1706	346
	1707	18			1707	348
	1708	18			1708	348
	1709	18			1709	352
	1710	18			1710	349
	1711	18			1711	350
	1712	18			1712	352
	1713	18			1713	352
	1714	18			1714	352
	1715	18			1715	355
	1716	18			1716	350
	1717	18			1717	350
	1718	18			1718	346
	1719	18			1719	345
	1720	18			1720	347
	1721	18			1721	348
	1722	18			1722	350
	1723	18			1723	349
	1724	18			1724	352
	1725	18			1725	350
	1726	18			1726	357
	1727	18			1727	357
	1728	18			1728	357
	1729	18			1729	358
	1730	18			1730	357
	1731	18			1731	356
	1732	18			1732	357
	1733	18			1733	360
	1734	18			1734	358
	1735	18			1735	355
	1736	18			1736	352
	1737	18			1737	351
	1738	18			1738	351
	1739	18			1739	349
	1740	18			1740	349
	1741	18			1741	353
	1742	18			1742	351
	1743	18			1743	347
	1744	18			1744	346
	1745	18			1745	346
	1746	18			1746	345
	1747	19			1747	342
	1748	19			1748	341
	1749	19			1749	343
	1750	19			1750	344
	1751	19			1751	344
	1752	19			1752	346
	1753	19			1753	344
	1754	19			1754	343
	1755	19			1755	344
	1756	19			1756	345
	1757	19			1757	346
	1758	19			1758	346
	1759	19			1759	348
	1760	19			1760	346
	1761	19			1761	344
	1762	19			1762	343
	1763	19			1763	341
	1764	19			1764	340
	1765	19			1765	339
	1766	19			1766	338
	1767	19			1767	339
	1768	18			1768	339
	1769	18			1769	341
	1770	19			1770	339
	1771	19			1771	338
	1772	19			1772	339
	1773	19			1773	336
	1774	19			1774	340
	1775	19			1775	341
	1776	19			1776	338
	1777	19			1777	342
	1778	19			1778	344
	1779	19			1779	346
	1780	19			1780	344
	1781	19			1781	343
	1782	19			1782	343
	1783	19			1783	347
	1784	19			1784	354
	1785	20			1785	353
	1786	20			1786	356
	1787	20			1787	356
	1788	20			1788	355
	1789	20			1789	354
	1790	20			1790	354
	1791	20			1791	352
	1792	20			1792	353
	1793	20			1793	352
	1794	20			1794	353
	1795	20			1795	353
	1796	20			1796	357
	1797	20			1797	358
	1798	20			1798	354
	1799	20			1799	356
	1800	20			1800	358
	1801	20			1801	359
	1802	20			1802	358
	1803	20			1803	356
	1804	20			1804	359
	1805	20			1805	357
	1806	20			1806	359
	1807	20			1807	357
	1808	20			1808	355
	1809	20			1809	356
	1810	20			1810	355
	1811	20			1811	355
	1812	20			1812	351
	1813	20			1813	351
	1814	20			1814	353
	1815	20			1815	345
	1816	20			1816	348
	1817	20			1817	344
	1818	20			1818	343
	1819	20			1819	345
	1820	20			1820	344
	1821	20			1821	353
	1822	20			1822	352
	1823	20			1823	350
	1824	20			1824	350
	1825	20			1825	353
	1826	20			1826	359
	1827	20			1827	360
	1828	20			1828	358
	1829	20			1829	360
	1830	20			1830	357
	1831	20			1831	359
	1832	20			1832	358
	1833	20			1833	353
	1834	20			1834	356
	1835	20			1835	357
	1836	20			1836	355
	1837	20			1837	352
	1838	20			1838	354
	1839	20			1839	357
	1840	20			1840	355
	1841	20			1841	356
	1842	20			1842	355
	1843	20			1843	354
	1844	20			1844	354
	1845	20			1845	355
	1846	20			1846	353
	1847	19			1847	354
	1848	19			1848	351
	1849	18			1849	351
	1850	18			1850	352
	1851	19			1851	352
	1852	19			1852	350
	1853	19			1853	350
	1854	19			1854	352
	1855	18			1855	352
	1856	18			1856	353
	1857	18			1857	355
	1858	18			1858	351
	1859	18			1859	351
	1860	18			1860	352
	1861	18			1861	351
	1862	18			1862	351
	1863	18			1863	354
	1864	18			1864	356
	1865	18			1865	356
	1866	18			1866	358
	1867	18			1867	354
	1868	18			1868	354
	1869	18			1869	352
	1870	18			1870	355
	1871	18			1871	355
	1872	18			1872	356
	1873	18			1873	357
	1874	18			1874	355
	1875	18			1875	356
	1876	18			1876	356
	1877	18			1877	357
	1878	18			1878	360
	1879	18			1879	361
	1880	18			1880	361
	1881	18			1881	361
	1882	18			1882	362
	1883	18			1883	360
	1884	18			1884	357
	1885	18			1885	355
	1886	18			1886	357
	1887	18			1887	357
	1888	18			1888	355
	1889	19			1889	356
	1890	19			1890	355
	1891	18			1891	358
	1892	18			1892	355
	1893	18			1893	359
	1894	18			1894	356
	1895	18			1895	357
	1896	18			1896	358
	1897	18			1897	359
	1898	18			1898	360
	1899	18			1899	359
	1900	18			1900	359
	1901	18			1901	357
	1902	18			1902	356
	1903	18			1903	357
	1904	18			1904	358
	1905	18			1905	357
	1906	18			1906	356
	1907	18			1907	356
	1908	18			1908	355
	1909	18			1909	360
	1910	18			1910	361
	1911	18			1911	363
	1912	18			1912	361
	1913	18			1913	361
	1914	18			1914	362
	1915	18			1915	362
	1916	18			1916	361
	1917	18			1917	364
	1918	19			1918	363
	1919	19			1919	363
	1920	19			1920	365
	1921	19			1921	366
	1922	19			1922	368
	1923	19			1923	366
	1924	19			1924	365
	1925	19			1925	366
	1926	19			1926	366
	1927	19			1927	370
	1928	19			1928	366
	1929	19			1929	366
	1930	19			1930	367
	1931	19			1931	361
	1932	19			1932	363
	1933	19			1933	365
	1934	19			1934	363
	1935	19			1935	362
	1936	19			1936	364
	1937	19			1937	365
	1938	19			1938	363
	1939	19			1939	362
	1940	19			1940	360
	1941	19			1941	361
	1942	19			1942	362
	1943	19			1943	360
	1944	19			1944	359
	1945	19			1945	360
	1946	19			1946	356
	1947	19			1947	361
	1948	19			1948	361
	1949	19			1949	362
	1950	19			1950	363
	1951	19			1951	363
	1952	19			1952	365
	1953	19			1953	369
	1954	19			1954	371
	1955	19			1955	368
	1956	19			1956	368
	1957	19			1957	371
	1958	19			1958	371
	1959	19			1959	370
	1960	19			1960	372
	1961	19			1961	371
	1962	19			1962	373
	1963	19			1963	372
	1964	19			1964	371
	1965	19			1965	370
	1966	19			1966	369
	1967	19			1967	367
	1968	19			1968	366
	1969	19			1969	370
	1970	19			1970	368
	1971	19			1971	369
	1972	19			1972	368
	1973	19			1973	369
	1974	19			1974	370
	1975	19			1975	369
	1976	19			1976	367
	1977	19			1977	367
	1978	19			1978	370
	1979	19			1979	369
	1980	18			1980	371
	1981	18			1981	371
	1982	18			1982	371
	1983	18			1983	370
	1984	18			1984	373
	1985	19			1985	371
	1986	19			1986	372
	1987	19			1987	375
	1988	19			1988	368
	1989	19			1989	369
	1990	19			1990	366
	1991	19			1991	366
	1992	19			1992	367
	1993	19			1993	363
	1994	19			1994	362
	1995	19			1995	364
	1996	19			1996	366
	1997	19			1997	368
	1998	19			1998	365
[truncated: 98,001 more rows]

## Sheet: player#_vs_degree
player #	degree	strategy
1	7	C
2	4	D
3	2	D
4	5	C
5	4	C
6	1	D
7	3	D
8	23	C
9	3	C
10	6	C
11	5	D
12	24	C
13	10	C
14	2	C
15	5	C
16	2	C
17	5	D
18	0	C
19	4	D
20	3	C
21	3	C
22	7	D
23	4	C
24	3	D
25	0	D
26	3	C
27	3	C
28	8	C
29	1	D
30	5	C
31	2	C
32	6	D
33	30	C
34	6	C
35	4	C
36	3	D
37	5	C
38	35	D
39	3	D
40	5	D
41	26	C
42	9	C
43	3	C
44	5	C
45	5	D
46	8	C
47	4	C
48	8	D
49	6	D
50	2	C
51	1	C
52	6	D
53	3	C
54	5	D
55	6	C
56	4	D
57	7	D
58	6	D
59	2	D
60	3	C
61	3	C
62	30	C
63	6	C
64	1	D
65	5	C
66	5	C
67	3	C
68	5	D
69	2	D
70	1	D
71	2	D
72	4	D
73	2	C
74	3	D
75	4	D
76	2	C
77	4	D
78	4	C
79	2	C
80	2	D
81	3	C
82	5	C
83	4	D
84	2	D
85	1	D
86	189	C
87	3	D
88	6	D
89	4	D
90	6	C
91	4	C
92	29	C
93	6	C
94	7	D
95	2	D
96	4	D
97	2	C
98	2	C
99	9	C
100	18	D
101	4	C
102	3	C
103	4	C
104	5	C
105	6	C
106	318	C
107	5	C
108	1	C
109	3	C
110	2	C
111	7	D
112	2	C
113	3	C
114	2	D
115	1	D
116	1	C
117	1	C
118	0	D
119	5	C
120	4	C
121	4	D
122	2	C
123	4	C
124	4	C
125	7	C
126	1	D
127	5	D
128	3	C
129	3	C
130	1	D
131	1	D
132	22	C
133	7	D
134	4	D
135	2	C
136	6	D
137	1	D
138	4	D
139	2	D
140	2	C
141	6	D
142	0	D
143	4	C
144	2	C
145	2	D
146	1	D
147	3	C
148	6	D
149	2	D
150	3	C
151	5	D
152	3	D
153	22	D
154	4	C
155	6	D
156	2	D
157	6	D
158	1	C
159	2	D
160	4	D
161	5	D
162	2	C
163	4	D
164	4	C
165	2	C
166	5	C
167	0	C
168	1	D
169	6	C
170	2	C
171	6	D
172	2	C
173	6	C
174	4	C
175	29	C
176	1	D
177	4	D
178	1	D
179	11	D
180	2	C
181	5	C
182	4	D
183	2	C
184	4	C
185	9	D
186	3	D
187	3	D
188	8	D
189	2	C
190	31	D
191	3	D
192	2	D
193	1	C
194	8	D
195	2	D
196	4	D
197	2	D
198	3	D
199	2	C
200	2	C
201	2	D
202	3	D
203	4	D
204	1	D
205	2	C
206	2	C
207	3	D
208	33	C
209	1	D
210	8	D
211	6	D
212	5	C
213	5	C
214	7	D
215	3	C
216	4	D
217	24	D
218	2	C
219	2	D
220	3	D
221	38	C
222	7	C
223	4	D
224	4	D
225	4	D
226	2	C
227	7	D
228	0	D
229	6	D
230	3	D
231	1	C
232	3	C
233	4	D
234	2	D
235	3	C
236	3	D
237	1	D
238	2	C
239	2	C
240	1	D
241	4	D
242	6	D
243	16	D
244	6	D
245	1	D
246	5	D
247	33	D
248	1	D
249	7	D
250	3	D
251	2	D
252	6	D
253	3	D
254	615	D
255	2	C
256	4	C
257	3	C
258	6	D
259	7	C
260	3	D
261	0	C
262	5	C
263	5	D
264	5	C
265	2	C
266	6	D
267	3	D
268	2	C
269	3	D
270	4	D
271	4	D
272	4	C
273	33	D
274	4	C
275	3	C
276	3	D
277	4	D
278	2	C
279	2	C
280	3	C
281	5	D
282	2	C
283	32	C
284	6	C
285	3	C
286	7	D
287	3	D
288	19	C
289	7	D
290	4	D
291	4	D
292	6	D
293	5	D
294	18	D
295	6	D
296	6	C
297	5	C
298	4	D
299	3	D
300	1	C
301	5	D
302	14	C
303	4	D
304	19	C
305	4	C
306	3	C
307	6	C
308	6	C
309	36	D
310	35	C
311	1	D
312	4	C
313	7	D
314	2	C
315	5	D
316	4	D
317	6	C
318	81	D
319	3	C
320	3	D
321	28	D
322	2	C
323	3	C
324	10	D
325	3	D
326	6	C
327	3	C
328	7	C
329	3	D
330	1	D
331	4	D
332	4	C
333	4	C
334	1	C
335	3	D
336	3	D
337	0	D
338	9	D
339	4	C
340	2	C
341	8	C
342	3	D
343	4	C
344	5	C
345	2	C
346	5	C
347	2	D
348	3	C
349	3	C
350	3	C
351	3	C
352	5	C
353	4	C
354	2	D
355	5	D
356	12	D
357	4	C
358	4	D
359	6	C
360	39	C
361	2	D
362	2	C
363	5	C
364	4	C
365	5	D
366	2	C
367	2	C
368	3	C
369	3	C
370	5	C
371	2	D
372	5	D
373	23	C
374	6	C
375	5	D
376	4	C
377	8	C
378	23	C
379	2	D
380	7	D
381	2	C
382	11	D
383	2	D
384	2	C
385	3	C
386	5	D
387	5	C
388	1	D
389	5	C
390	2	C
391	4	D
392	2	C
393	25	C
394	7	C
395	6	D
396	4	C
397	6	C
398	34	D
399	4	D
400	5	D
401	6	D
402	3	C
403	2	C
404	0	D
405	2	C
406	4	D
407	5	C
408	1	C
409	5	C
410	2	C
411	3	D
412	3	D
413	1	D
414	4	D
415	4	C
416	8	C
417	6	C
418	4	D
419	0	D
420	5	D
421	3	C
422	0	D
423	2	D
424	1	D
425	4	D
426	2	C
427	2	C
428	2	C
429	2	D
430	2	C
431	2	C
432	2	C
433	10	D
434	1	D
435	2	D
436	32	C
437	5	C
438	2	D
439	1	C
440	7	C
441	2	C
442	4	C
443	3	D
444	4	C
445	4	D
446	0	C
447	3	C
448	2	C
449	3	D
450	469	D
451	5	C
452	3	D
453	4	C
454	5	D
455	7	C
456	4	C
457	1	D
458	4	C
459	2	C
460	6	D
461	7	C
462	8	D
463	9	C
464	4	C
465	22	D
466	2	C
467	1	C
468	25	C
469	2	C
470	2	C
471	1	C
472	23	C
473	3	C
474	3	C
475	9	C
476	2	C
477	4	C
478	5	D
479	3	D
480	10	C
481	3	D
482	4	D
483	7	C
484	0	C
485	4	C
486	8	D
487	6	D
488	5	C
489	3	D
490	2	C
491	2	D
492	8	C
493	25	D
494	3	C
495	8	C
496	28	D
497	2	C
498	1	C
499	5	D
500	7	C
501	8	D
502	2	C
503	2	D
504	5	C
505	3	D
506	4	C
507	0	D
508	6	C
509	2	C
510	2	C
511	47	C
512	2	C
513	6	D
514	4	D
515	2	C
516	24	C
517	2	C
518	5	C
519	5	C
520	2	C
521	4	D
522	22	D
523	3	C
524	3	D
525	5	C
526	2	C
527	3	D
528	35	C
529	5	D
530	2	D
531	2	D
532	5	C
533	7	D
534	6	C
535	4	D
536	4	D
537	1	C
538	2	D
539	5	D
540	3	D
541	29	D
542	51	C
543	1	D
544	7	D
545	5	D
546	3	D
547	3	D
548	2	C
549	7	D
550	7	D
551	24	C
552	7	C
553	2	D
554	34	C
555	6	C
556	5	C
557	8	C
558	4	D
559	1	D
560	8	D
561	6	C
562	2	D
563	5	C
564	5	C
565	2	C
566	3	D
567	4	D
568	2	D
569	3	C
570	3	D
571	2	C
572	1	D
573	4	D
574	4	D
575	2	C
576	2	C
577	7	D
578	4	C
579	3	D
580	4	D
581	6	D
582	3	C
583	1	C
584	3	D
585	4	C
586	5	C
587	2	D
588	3	D
589	5	C
590	2	D
591	1	D
592	1	C
593	4	C
594	1	D
595	5	D
596	4	C
597	4	C
598	5	D
599	3	C
600	5	C
601	3	C
602	4	D
603	6	D
604	5	C
605	3	C
606	29	C
607	21	C
608	8	C
609	5	C
610	7	C
611	1	D
612	2	C
613	1	D
614	411	D
615	2	D
616	5	D
617	20	C
618	1	D
619	3	C
620	2	C
621	4	D
622	2	C
623	3	D
624	1	C
625	6	C
626	5	D
627	5	C
628	32	D
629	6	D
630	6	C
631	4	D
632	2	C
633	3	C
634	2	D
635	5	C
636	6	D
637	7	D
638	6	D
639	3	C
640	6	D
641	4	C
642	3	C
643	3	D
644	2	D
645	2	D
646	4	D
647	4	D
648	3	C
649	7	C
650	5	C
651	2	D
652	6	D
653	0	C
654	6	D
655	1	D
656	2	C
657	5	D
658	3	D
659	5	C
660	5	C
661	31	C
662	5	C
663	2	C
664	3	C
665	6	D
666	6	D
667	2	C
668	3	D
669	2	C
670	7	D
671	2	C
672	25	D
673	5	D
674	3	C
675	6	D
676	1	D
677	33	D
678	3	C
679	1	D
680	3	C
681	3	C
682	4	D
683	38	C
684	1	D
685	4	C
686	2	D
687	3	C
688	5	D
689	5	D
690	8	D
691	2	C
692	5	D
693	2	C
694	5	C
695	3	C
696	3	C
697	2	D
698	0	D
699	2	C
700	3	D
701	4	C
702	8	C
703	5	C
704	4	D
705	4	C
706	9	C
707	3	C
708	3	C
709	0	D
710	5	D
711	2	D
712	6	D
713	33	C
714	5	D
715	2	C
716	3	D
717	116	D
718	2	C
719	3	D
720	7	C
721	3	D
722	3	C
723	51	D
724	6	C
725	2	D
726	31	D
727	7	C
728	2	D
729	3	C
730	4	C
731	8	C
732	3	D
733	1	C
734	7	D
735	3	D
736	4	C
737	2	D
738	4	C
739	7	D
740	42	C
741	2	D
742	2	C
743	30	C
744	4	C
745	2	D
746	2	C
747	2	D
748	74	D
749	51	C
750	3	D
751	7	D
752	2	C
753	6	C
754	3	D
755	25	D
756	2	C
757	3	C
758	20	C
759	4	D
760	3	C
761	7	C
762	0	D
763	2	D
764	4	D
765	3	D
766	3	C
767	2	C
768	3	D
769	6	D
770	4	D
771	6	D
772	3	C
773	3	C
774	30	C
775	3	C
776	4	C
777	5	C
778	5	C
779	5	D
780	26	C
781	4	C
782	8	C
783	4	D
784	5	C
785	4	D
786	4	D
787	1	D
788	3	D
789	9	C
790	7	D
791	3	C
792	1	D
793	2	C
794	8	C
795	6	C
796	2	C
797	4	C
798	12	C
799	2	D
800	5	D
801	0	D
802	2	D
803	4	C
804	3	C
805	0	D
806	18	D
807	5	D
808	5	C
809	3	C
810	1	C
811	4	D
812	32	D
813	6	C
814	10	D
815	3	C
816	8	C
817	3	C
818	3	C
819	5	D
820	6	C
821	44	C
822	17	D
823	2	D
824	4	C
825	2	C
826	6	D
827	2	C
828	2	C
829	2	C
830	2	D
831	1	D
832	3	C
833	1	D
834	6	C
835	4	C
836	2	C
837	4	C
838	6	D
839	3	D
840	2	C
841	2	D
842	4	D
843	1	C
844	2	C
845	8	C
846	6	C
847	2	D
848	6	C
849	20	D
850	1	C
851	2	D
852	0	C
853	5	C
854	4	C
855	9	C
856	2	C
857	3	C
858	5	C
859	1	C
860	2	D
861	7	C
862	3	C
863	36	C
864	7	D
865	2	D
866	31	D
867	2	C
868	2	D
869	3	C
870	3	C
871	4	C
872	2	C
873	4	D
874	30	C
875	5	C
876	2	D
877	2	D
878	4	D
879	3	C
880	0	D
881	4	D
882	2	C
883	3	D
884	3	C
885	6	C
886	3	D
887	9	C
888	21	C
889	8	C
890	4	D
891	5	D
892	4	D
893	7	C
894	4	C
895	24	D
896	16	C
897	4	D
898	3	C
899	4	D
900	3	C
901	2	D
902	5	C
903	3	C
904	23	D
905	1	C
906	3	C
907	3	D
908	3	C
909	2	C
910	5	D
911	4	C
912	4	D
913	4	D
914	6	C
915	3	D
916	3	C
917	6	C
918	1	C
919	3	C
920	6	C
921	4	D
922	2	C
923	2	C
924	4	C
925	2	D
926	1	D
927	3	C
928	4	D
929	5	C
930	3	D
931	5	C
932	25	D
933	2	C
934	6	C
935	5	C
936	4	D
937	6	D
938	3	C
939	1	C
940	7	D
941	2	D
942	1	C
943	14	D
944	1	D
945	5	D
946	4	D
947	7	C
948	2	D
949	4	D
950	22	D
951	5	C
952	6	C
953	4	D
954	5	D
955	7	C
956	4	C
957	3	C
958	27	D
959	7	D
960	43	C
961	2	C
962	3	C
963	6	C
964	2	C
965	41	C
966	4	D
967	2	C
968	4	C
969	4	D
970	11	D
971	9	D
972	4	D
973	5	C
974	2	C
975	8	C
976	2	D
977	20	D
978	25	C
979	5	C
980	2	D
981	4	D
982	2	C
983	3	C
984	2	D
985	2	D
986	71	D
987	1	C
988	3	C
989	5	C
990	1	C
991	4	C
992	7	D
993	3	D
994	3	C
995	9	D
996	4	C
997	3	D
998	3	D
999	5	C
1000	3	D

## Sheet: ratio of players < certain deg
t	< 5 degrees	< 10 degrees	< 50 degrees
0	0.626	0.985	1
1	0.626	0.985	1
2	0.582	0.968	1
3	0.579	0.957	1
4	0.564	0.947	1
5	0.548	0.936	1
6	0.533	0.93	1
7	0.524	0.928	1
8	0.517	0.921	1
9	0.501	0.922	1
10	0.501	0.912	1
11	0.494	0.907	1
12	0.492	0.911	1
13	0.481	0.904	1
14	0.477	0.905	1
15	0.472	0.907	1
16	0.458	0.904	1
17	0.456	0.901	1
18	0.449	0.903	0.999
19	0.444	0.902	1
20	0.446	0.899	0.999
21	0.438	0.896	0.999
22	0.425	0.895	0.999
23	0.419	0.896	0.999
24	0.414	0.89	0.999
25	0.417	0.89	0.999
26	0.41	0.889	0.999
27	0.411	0.886	0.998
28	0.413	0.881	0.998
29	0.405	0.883	0.999
30	0.404	0.88	0.997
31	0.4	0.88	0.999
32	0.398	0.878	0.999
33	0.395	0.874	0.998
34	0.39	0.871	0.997
35	0.385	0.865	0.997
36	0.38	0.864	0.997
37	0.383	0.863	0.997
38	0.386	0.861	0.996
39	0.379	0.86	0.995
40	0.374	0.857	0.996
41	0.375	0.854	0.996
42	0.369	0.855	0.995
43	0.377	0.857	0.995
44	0.367	0.853	0.995
45	0.37	0.852	0.994
46	0.372	0.848	0.995
47	0.362	0.846	0.995
48	0.367	0.846	0.995
49	0.362	0.845	0.995
50	0.373	0.844	0.995
51	0.366	0.842	0.996
52	0.359	0.839	0.995
53	0.358	0.837	0.992
54	0.363	0.837	0.991
55	0.36	0.835	0.989
56	0.363	0.833	0.988
57	0.36	0.831	0.988
58	0.356	0.827	0.988
59	0.356	0.823	0.988
60	0.357	0.824	0.988
61	0.366	0.821	0.988
62	0.36	0.822	0.988
63	0.354	0.821	0.989
64	0.355	0.821	0.989
65	0.361	0.817	0.989
66	0.346	0.815	0.989
67	0.346	0.814	0.989
68	0.339	0.809	0.986
69	0.338	0.809	0.986
70	0.341	0.805	0.987
71	0.339	0.806	0.988
72	0.339	0.802	0.988
73	0.339	0.8	0.987
74	0.332	0.797	0.986
75	0.343	0.797	0.987
76	0.34	0.797	0.986
77	0.338	0.796	0.987
78	0.334	0.796	0.986
79	0.34	0.798	0.986
80	0.343	0.796	0.986
81	0.333	0.791	0.986
82	0.333	0.791	0.987
83	0.332	0.792	0.987
84	0.338	0.79	0.988
85	0.334	0.786	0.987
86	0.33	0.787	0.986
87	0.336	0.786	0.986
88	0.337	0.785	0.986
89	0.341	0.785	0.986
90	0.34	0.788	0.986
91	0.338	0.783	0.986
92	0.339	0.784	0.987
93	0.337	0.779	0.987
94	0.339	0.774	0.986
95	0.344	0.777	0.987
96	0.34	0.768	0.987
97	0.34	0.766	0.987
98	0.342	0.764	0.988
99	0.338	0.762	0.986
100	0.337	0.76	0.986
101	0.333	0.765	0.987
102	0.344	0.761	0.987
103	0.344	0.768	0.987
104	0.339	0.769	0.988
105	0.344	0.764	0.988
106	0.338	0.762	0.988
107	0.342	0.758	0.988
108	0.341	0.758	0.988
109	0.332	0.759	0.988
110	0.335	0.761	0.988
111	0.34	0.76	0.988
112	0.331	0.757	0.988
113	0.334	0.76	0.988
114	0.33	0.764	0.988
115	0.321	0.763	0.988
116	0.324	0.763	0.988
117	0.329	0.765	0.989
118	0.333	0.764	0.988
119	0.331	0.763	0.989
120	0.329	0.759	0.988
121	0.325	0.758	0.988
122	0.326	0.757	0.988
123	0.329	0.76	0.988
124	0.333	0.755	0.988
125	0.33	0.754	0.988
126	0.332	0.752	0.988
127	0.336	0.752	0.989
128	0.335	0.747	0.988
129	0.328	0.748	0.988
130	0.332	0.75	0.988
131	0.333	0.745	0.988
132	0.331	0.746	0.988
133	0.334	0.744	0.988
134	0.334	0.744	0.988
135	0.33	0.744	0.988
136	0.334	0.742	0.987
137	0.338	0.742	0.987
138	0.342	0.738	0.988
139	0.339	0.74	0.988
140	0.34	0.739	0.987
141	0.336	0.742	0.988
142	0.337	0.744	0.987
143	0.334	0.741	0.987
144	0.338	0.739	0.987
145	0.338	0.739	0.988
146	0.342	0.738	0.988
147	0.342	0.738	0.987
148	0.346	0.738	0.987
149	0.341	0.74	0.987
150	0.342	0.737	0.988
151	0.342	0.737	0.988
152	0.338	0.733	0.985
153	0.336	0.733	0.987
154	0.336	0.733	0.987
155	0.329	0.733	0.987
156	0.335	0.733	0.988
157	0.335	0.733	0.988
158	0.34	0.729	0.988
159	0.339	0.726	0.988
160	0.336	0.727	0.988
161	0.343	0.724	0.988
162	0.345	0.721	0.988
163	0.34	0.716	0.988
164	0.344	0.719	0.988
165	0.343	0.721	0.989
166	0.338	0.717	0.989
167	0.335	0.72	0.988
168	0.341	0.718	0.988
169	0.341	0.719	0.988
170	0.339	0.724	0.988
171	0.34	0.721	0.988
172	0.333	0.721	0.988
173	0.333	0.72	0.988
174	0.337	0.715	0.988
175	0.339	0.712	0.988
176	0.343	0.715	0.988
177	0.345	0.715	0.988
178	0.345	0.715	0.988
179	0.343	0.721	0.988
180	0.34	0.721	0.988
181	0.342	0.721	0.988
182	0.344	0.721	0.988
183	0.334	0.72	0.988
184	0.332	0.721	0.987
185	0.331	0.721	0.987
186	0.328	0.717	0.987
187	0.33	0.713	0.986
188	0.328	0.703	0.987
189	0.329	0.703	0.985
190	0.328	0.705	0.986
191	0.328	0.707	0.985
192	0.319	0.707	0.986
193	0.328	0.703	0.986
194	0.333	0.705	0.987
195	0.334	0.705	0.987
196	0.332	0.708	0.986
197	0.327	0.706	0.986
198	0.332	0.706	0.986
199	0.324	0.704	0.986
200	0.328	0.7	0.986
201	0.329	0.701	0.986
202	0.332	0.697	0.986
203	0.338	0.696	0.985
204	0.334	0.697	0.984
205	0.328	0.698	0.985
206	0.326	0.698	0.985
207	0.33	0.703	0.986
208	0.327	0.698	0.985
209	0.332	0.7	0.985
210	0.329	0.699	0.986
211	0.327	0.696	0.986
212	0.326	0.693	0.985
213	0.328	0.692	0.985
214	0.326	0.691	0.985
215	0.329	0.691	0.984
216	0.33	0.692	0.985
217	0.333	0.688	0.985
218	0.329	0.684	0.984
219	0.33	0.685	0.984
220	0.335	0.683	0.984
221	0.33	0.68	0.984
222	0.328	0.678	0.983
223	0.329	0.676	0.984
224	0.328	0.679	0.985
225	0.331	0.678	0.985
226	0.323	0.675	0.983
227	0.332	0.674	0.983
228	0.333	0.674	0.984
229	0.328	0.675	0.983
230	0.332	0.672	0.983
231	0.328	0.674	0.983
232	0.332	0.67	0.984
233	0.336	0.672	0.984
234	0.334	0.672	0.984
235	0.334	0.675	0.984
236	0.332	0.673	0.985
237	0.338	0.67	0.985
238	0.337	0.669	0.985
239	0.338	0.67	0.985
240	0.339	0.67	0.985
241	0.342	0.667	0.986
242	0.336	0.671	0.985
243	0.336	0.668	0.987
244	0.331	0.669	0.987
245	0.332	0.671	0.985
246	0.334	0.676	0.987
247	0.328	0.675	0.986
248	0.333	0.672	0.985
249	0.331	0.671	0.985
250	0.333	0.665	0.984
251	0.331	0.665	0.984
252	0.331	0.666	0.986
253	0.331	0.664	0.985
254	0.331	0.66	0.986
255	0.331	0.664	0.986
256	0.333	0.66	0.986
257	0.335	0.661	0.986
258	0.337	0.66	0.986
259	0.337	0.66	0.986
260	0.342	0.659	0.986
261	0.345	0.66	0.987
262	0.334	0.66	0.986
263	0.339	0.664	0.987
264	0.345	0.659	0.987
265	0.341	0.659	0.987
266	0.347	0.656	0.987
267	0.345	0.653	0.986
268	0.34	0.65	0.986
269	0.338	0.649	0.987
270	0.339	0.648	0.987
271	0.345	0.649	0.986
272	0.352	0.65	0.986
273	0.351	0.652	0.986
274	0.346	0.651	0.986
275	0.346	0.648	0.987
276	0.346	0.649	0.987
277	0.347	0.649	0.987
278	0.348	0.648	0.987
279	0.342	0.644	0.987
280	0.345	0.643	0.987
281	0.346	0.64	0.986
282	0.348	0.641	0.986
283	0.353	0.639	0.986
284	0.351	0.637	0.984
285	0.355	0.639	0.985
286	0.357	0.635	0.984
287	0.352	0.632	0.984
288	0.349	0.637	0.985
289	0.351	0.638	0.986
290	0.346	0.637	0.984
291	0.346	0.64	0.984
292	0.353	0.637	0.984
293	0.358	0.64	0.984
294	0.352	0.634	0.984
295	0.355	0.634	0.984
296	0.353	0.632	0.984
297	0.348	0.631	0.984
298	0.347	0.633	0.984
299	0.35	0.635	0.984
300	0.35	0.632	0.984
301	0.345	0.634	0.984
302	0.343	0.631	0.984
303	0.346	0.63	0.984
304	0.346	0.634	0.984
305	0.348	0.63	0.984
306	0.351	0.626	0.984
307	0.351	0.627	0.984
308	0.353	0.631	0.984
309	0.353	0.628	0.984
310	0.353	0.622	0.984
311	0.356	0.619	0.984
312	0.358	0.622	0.984
313	0.352	0.628	0.985
314	0.345	0.626	0.984
315	0.348	0.623	0.984
316	0.353	0.623	0.984
317	0.357	0.627	0.984
318	0.353	0.626	0.984
319	0.356	0.628	0.984
320	0.355	0.624	0.984
321	0.358	0.622	0.984
322	0.361	0.622	0.984
323	0.357	0.622	0.983
324	0.359	0.625	0.984
325	0.363	0.626	0.984
326	0.356	0.625	0.984
327	0.356	0.627	0.984
328	0.36	0.629	0.984
329	0.362	0.625	0.984
330	0.363	0.629	0.983
331	0.361	0.633	0.983
332	0.359	0.632	0.983
333	0.357	0.634	0.983
334	0.355	0.637	0.984
335	0.356	0.634	0.983
336	0.354	0.635	0.983
337	0.349	0.633	0.983
338	0.351	0.632	0.983
339	0.352	0.635	0.983
340	0.356	0.638	0.984
341	0.364	0.636	0.984
342	0.36	0.64	0.984
343	0.362	0.637	0.984
344	0.359	0.638	0.984
345	0.357	0.638	0.984
346	0.355	0.64	0.984
347	0.36	0.639	0.984
348	0.36	0.639	0.985
349	0.362	0.635	0.985
350	0.363	0.638	0.985
351	0.36	0.638	0.985
352	0.36	0.632	0.985
353	0.357	0.629	0.985
354	0.354	0.631	0.985
355	0.357	0.631	0.985
356	0.357	0.634	0.985
357	0.359	0.638	0.985
358	0.358	0.636	0.985
359	0.355	0.642	0.985
360	0.35	0.639	0.985
361	0.352	0.64	0.985
362	0.347	0.638	0.984
363	0.347	0.637	0.985
364	0.348	0.638	0.983
365	0.349	0.636	0.982
366	0.347	0.638	0.982
367	0.347	0.634	0.983
368	0.348	0.629	0.984
369	0.351	0.632	0.984
370	0.354	0.634	0.985
371	0.346	0.629	0.984
372	0.348	0.632	0.984
373	0.348	0.631	0.985
374	0.349	0.629	0.984
375	0.351	0.631	0.984
376	0.348	0.63	0.984
377	0.345	0.629	0.984
378	0.348	0.627	0.984
379	0.34	0.628	0.983
380	0.337	0.627	0.983
381	0.339	0.625	0.982
382	0.337	0.627	0.983
383	0.337	0.624	0.983
384	0.34	0.622	0.982
385	0.34	0.619	0.982
386	0.34	0.62	0.982
387	0.34	0.618	0.982
388	0.337	0.618	0.982
389	0.336	0.619	0.982
390	0.339	0.622	0.982
391	0.338	0.618	0.982
392	0.339	0.622	0.982
393	0.341	0.619	0.982
394	0.342	0.615	0.981
395	0.342	0.617	0.982
396	0.342	0.616	0.982
397	0.342	0.611	0.982
398	0.348	0.611	0.982
399	0.351	0.609	0.982
400	0.352	0.615	0.982
401	0.355	0.613	0.981
402	0.357	0.615	0.981
403	0.354	0.616	0.981
404	0.354	0.615	0.981
405	0.351	0.612	0.981
406	0.355	0.61	0.981
407	0.354	0.614	0.982
408	0.351	0.613	0.982
409	0.354	0.62	0.981
410	0.353	0.617	0.981
411	0.356	0.614	0.981
412	0.351	0.612	0.982
413	0.352	0.611	0.982
414	0.352	0.609	0.982
415	0.353	0.614	0.984
416	0.347	0.615	0.984
417	0.348	0.612	0.984
418	0.356	0.612	0.984
419	0.358	0.606	0.981
420	0.359	0.606	0.981
421	0.356	0.608	0.98
422	0.357	0.607	0.98
423	0.35	0.609	0.981
424	0.349	0.609	0.982
425	0.351	0.607	0.982
426	0.352	0.611	0.982
427	0.351	0.611	0.982
428	0.352	0.616	0.982
429	0.359	0.619	0.982
430	0.357	0.617	0.982
431	0.352	0.618	0.982
432	0.355	0.614	0.982
433	0.348	0.617	0.982
434	0.355	0.616	0.982
435	0.353	0.617	0.982
436	0.353	0.611	0.982
437	0.352	0.607	0.982
438	0.352	0.608	0.982
439	0.356	0.606	0.982
440	0.354	0.612	0.982
441	0.349	0.613	0.982
442	0.348	0.61	0.982
443	0.347	0.608	0.981
444	0.343	0.61	0.982
445	0.343	0.611	0.981
446	0.347	0.611	0.98
447	0.347	0.61	0.981
448	0.346	0.608	0.981
449	0.351	0.607	0.98
450	0.355	0.609	0.979
451	0.355	0.612	0.979
452	0.355	0.615	0.979
453	0.353	0.618	0.979
454	0.352	0.615	0.979
455	0.353	0.615	0.979
456	0.355	0.61	0.979
457	0.356	0.606	0.979
458	0.357	0.604	0.978
459	0.356	0.6	0.98
460	0.358	0.602	0.98
461	0.362	0.601	0.98
462	0.361	0.599	0.981
463	0.363	0.6	0.98
464	0.36	0.6	0.98
465	0.359	0.602	0.98
466	0.362	0.598	0.981
467	0.358	0.599	0.982
468	0.355	0.601	0.982
469	0.357	0.597	0.979
470	0.361	0.595	0.981
471	0.359	0.598	0.98
472	0.356	0.595	0.98
473	0.352	0.593	0.979
474	0.352	0.592	0.978
475	0.352	0.594	0.978
476	0.356	0.597	0.979
477	0.359	0.593	0.978
478	0.356	0.594	0.978
479	0.35	0.593	0.978
480	0.348	0.591	0.978
481	0.349	0.591	0.979
482	0.35	0.589	0.978
483	0.35	0.587	0.978
484	0.355	0.593	0.978
485	0.354	0.593	0.978
486	0.357	0.596	0.979
487	0.355	0.591	0.979
488	0.36	0.591	0.978
489	0.362	0.593	0.978
490	0.363	0.593	0.978
491	0.369	0.592	0.978
492	0.358	0.593	0.978
493	0.358	0.59	0.978
494	0.358	0.586	0.979
495	0.36	0.585	0.977
496	0.36	0.587	0.977
497	0.36	0.584	0.978
498	0.362	0.585	0.978
499	0.36	0.582	0.978
500	0.361	0.584	0.978
501	0.361	0.585	0.978
502	0.367	0.584	0.978
503	0.363	0.582	0.978
504	0.362	0.584	0.979
505	0.363	0.584	0.979
506	0.361	0.583	0.979
507	0.363	0.583	0.979
508	0.361	0.582	0.978
509	0.362	0.584	0.978
510	0.356	0.579	0.979
511	0.359	0.582	0.979
512	0.36	0.578	0.978
513	0.362	0.576	0.979
514	0.363	0.578	0.979
515	0.363	0.579	0.979
516	0.359	0.574	0.978
517	0.362	0.575	0.979
518	0.364	0.573	0.979
519	0.364	0.573	0.978
520	0.37	0.573	0.979
521	0.365	0.571	0.979
522	0.363	0.567	0.979
523	0.368	0.569	0.979
524	0.363	0.569	0.979
525	0.365	0.566	0.979
526	0.361	0.57	0.98
527	0.361	0.568	0.979
528	0.36	0.57	0.979
529	0.363	0.575	0.979
530	0.367	0.574	0.979
531	0.369	0.576	0.979
532	0.367	0.573	0.979
533	0.368	0.573	0.979
534	0.368	0.574	0.979
535	0.366	0.57	0.979
536	0.366	0.565	0.979
537	0.368	0.561	0.979
538	0.366	0.561	0.979
539	0.369	0.557	0.979
540	0.371	0.557	0.979
541	0.372	0.56	0.979
542	0.367	0.562	0.979
543	0.365	0.56	0.979
544	0.367	0.563	0.979
545	0.367	0.563	0.979
546	0.369	0.564	0.979
547	0.371	0.567	0.979
548	0.367	0.569	0.979
549	0.367	0.57	0.979
550	0.369	0.567	0.979
551	0.37	0.571	0.979
552	0.369	0.572	0.979
553	0.371	0.573	0.979
554	0.369	0.573	0.979
555	0.367	0.571	0.979
556	0.369	0.569	0.979
557	0.37	0.566	0.979
558	0.373	0.565	0.979
559	0.369	0.566	0.979
560	0.375	0.565	0.979
561	0.372	0.563	0.979
562	0.371	0.565	0.978
563	0.366	0.565	0.978
564	0.367	0.566	0.978
565	0.367	0.563	0.978
566	0.37	0.563	0.978
567	0.371	0.564	0.978
568	0.371	0.565	0.978
569	0.37	0.562	0.978
570	0.366	0.566	0.978
571	0.367	0.57	0.978
572	0.367	0.567	0.978
573	0.369	0.569	0.978
574	0.37	0.572	0.978
575	0.371	0.564	0.977
576	0.368	0.565	0.976
577	0.366	0.562	0.976
578	0.365	0.567	0.978
579	0.364	0.564	0.977
580	0.36	0.557	0.977
581	0.36	0.558	0.977
582	0.367	0.563	0.977
583	0.367	0.563	0.977
584	0.37	0.566	0.977
585	0.368	0.566	0.977
586	0.373	0.565	0.977
587	0.367	0.564	0.977
588	0.363	0.562	0.977
589	0.364	0.568	0.977
590	0.367	0.564	0.977
591	0.367	0.563	0.977
592	0.366	0.563	0.977
593	0.366	0.56	0.977
594	0.368	0.56	0.977
595	0.368	0.561	0.977
596	0.368	0.562	0.977
597	0.37	0.558	0.977
598	0.368	0.556	0.977
599	0.367	0.556	0.977
600	0.371	0.556	0.977
601	0.366	0.557	0.977
602	0.36	0.557	0.977
603	0.362	0.554	0.977
604	0.363	0.549	0.977
605	0.361	0.547	0.978
606	0.361	0.544	0.977
607	0.361	0.541	0.977
608	0.362	0.54	0.978
609	0.364	0.541	0.978
610	0.368	0.541	0.978
611	0.364	0.541	0.978
612	0.361	0.541	0.978
613	0.361	0.538	0.978
614	0.36	0.54	0.978
615	0.361	0.543	0.978
616	0.36	0.542	0.978
617	0.359	0.546	0.978
618	0.359	0.546	0.978
619	0.358	0.545	0.978
620	0.356	0.549	0.978
621	0.355	0.545	0.978
622	0.352	0.545	0.978
623	0.357	0.542	0.978
624	0.356	0.544	0.978
625	0.356	0.542	0.978
626	0.353	0.541	0.978
627	0.357	0.543	0.978
628	0.356	0.541	0.978
629	0.357	0.546	0.978
630	0.352	0.541	0.978
631	0.355	0.541	0.978
632	0.349	0.541	0.978
633	0.347	0.539	0.977
634	0.348	0.538	0.976
635	0.347	0.536	0.976
636	0.349	0.54	0.976
637	0.348	0.539	0.976
638	0.352	0.539	0.976
639	0.353	0.536	0.976
640	0.355	0.536	0.976
641	0.353	0.537	0.976
642	0.354	0.532	0.976
643	0.353	0.527	0.976
644	0.354	0.539	0.976
645	0.354	0.54	0.976
646	0.355	0.537	0.976
647	0.356	0.533	0.976
648	0.36	0.532	0.976
649	0.36	0.536	0.976
650	0.358	0.532	0.976
651	0.36	0.531	0.976
652	0.362	0.536	0.976
653	0.356	0.535	0.976
654	0.356	0.536	0.976
655	0.355	0.54	0.976
656	0.351	0.542	0.976
657	0.354	0.543	0.976
658	0.35	0.545	0.977
659	0.353	0.544	0.976
660	0.353	0.547	0.976
661	0.352	0.546	0.976
662	0.354	0.541	0.976
663	0.357	0.542	0.978
664	0.362	0.541	0.978
665	0.358	0.539	0.978
666	0.36	0.544	0.978
667	0.353	0.544	0.978
668	0.355	0.547	0.977
669	0.356	0.55	0.977
670	0.352	0.554	0.977
671	0.358	0.546	0.977
672	0.356	0.543	0.977
673	0.359	0.544	0.977
674	0.362	0.541	0.977
675	0.358	0.547	0.977
676	0.355	0.547	0.977
677	0.353	0.541	0.977
678	0.356	0.541	0.978
679	0.359	0.541	0.978
680	0.357	0.544	0.978
681	0.362	0.541	0.978
682	0.358	0.542	0.978
683	0.355	0.537	0.978
684	0.356	0.537	0.978
685	0.354	0.536	0.978
686	0.357	0.535	0.978
687	0.36	0.534	0.978
688	0.357	0.533	0.978
689	0.358	0.533	0.978
690	0.354	0.536	0.978
691	0.354	0.537	0.978
692	0.351	0.536	0.978
693	0.353	0.535	0.978
694	0.349	0.531	0.978
695	0.354	0.532	0.978
696	0.356	0.533	0.978
697	0.355	0.534	0.978
698	0.354	0.532	0.978
699	0.352	0.538	0.978
700	0.354	0.54	0.978
701	0.356	0.539	0.978
702	0.356	0.536	0.978
703	0.353	0.534	0.977
704	0.353	0.535	0.977
705	0.352	0.535	0.978
706	0.358	0.535	0.977
707	0.358	0.533	0.977
708	0.355	0.535	0.977
709	0.353	0.536	0.977
710	0.356	0.538	0.977
711	0.356	0.542	0.977
712	0.356	0.547	0.977
713	0.357	0.546	0.977
714	0.359	0.541	0.977
715	0.363	0.545	0.978
716	0.359	0.543	0.978
717	0.361	0.541	0.978
718	0.357	0.536	0.978
719	0.354	0.537	0.978
720	0.356	0.54	0.978
721	0.357	0.54	0.978
722	0.355	0.536	0.978
723	0.359	0.537	0.978
724	0.357	0.536	0.979
725	0.355	0.532	0.978
726	0.354	0.53	0.977
727	0.357	0.53	0.976
728	0.357	0.532	0.977
729	0.354	0.533	0.977
730	0.354	0.532	0.975
731	0.349	0.534	0.975
732	0.355	0.534	0.975
733	0.357	0.533	0.975
734	0.351	0.533	0.976
735	0.35	0.533	0.975
736	0.355	0.533	0.976
737	0.357	0.532	0.976
738	0.355	0.529	0.976
739	0.357	0.527	0.976
740	0.356	0.533	0.976
741	0.357	0.532	0.976
742	0.353	0.525	0.976
743	0.355	0.525	0.975
744	0.353	0.526	0.975
745	0.356	0.525	0.975
746	0.355	0.529	0.976
747	0.362	0.527	0.976
748	0.356	0.524	0.976
749	0.354	0.522	0.976
750	0.349	0.525	0.976
751	0.35	0.524	0.975
752	0.355	0.524	0.975
753	0.352	0.523	0.974
754	0.354	0.524	0.974
755	0.354	0.529	0.974
756	0.35	0.527	0.974
757	0.354	0.525	0.974
758	0.354	0.527	0.974
759	0.354	0.523	0.974
760	0.357	0.524	0.974
761	0.357	0.524	0.974
762	0.352	0.522	0.974
763	0.356	0.521	0.974
764	0.357	0.523	0.974
765	0.354	0.523	0.974
766	0.357	0.521	0.974
767	0.359	0.522	0.974
768	0.361	0.524	0.974
769	0.363	0.523	0.974
770	0.357	0.524	0.974
771	0.355	0.522	0.974
772	0.354	0.52	0.974
773	0.362	0.524	0.974
774	0.36	0.524	0.974
775	0.362	0.527	0.974
776	0.357	0.525	0.974
777	0.36	0.523	0.974
778	0.361	0.523	0.974
779	0.366	0.525	0.974
780	0.366	0.523	0.974
781	0.362	0.526	0.974
782	0.361	0.526	0.975
783	0.365	0.525	0.976
784	0.367	0.531	0.976
785	0.366	0.529	0.976
786	0.367	0.531	0.976
787	0.367	0.53	0.976
788	0.368	0.532	0.976
789	0.365	0.536	0.976
790	0.365	0.532	0.976
791	0.37	0.533	0.976
792	0.366	0.532	0.976
793	0.365	0.531	0.975
794	0.366	0.533	0.976
795	0.363	0.534	0.974
796	0.361	0.535	0.974
797	0.36	0.533	0.974
798	0.358	0.533	0.974
799	0.352	0.531	0.974
800	0.352	0.532	0.974
801	0.356	0.532	0.974
802	0.356	0.535	0.974
803	0.355	0.529	0.974
804	0.351	0.527	0.974
805	0.352	0.524	0.974
806	0.349	0.527	0.974
807	0.357	0.53	0.974
808	0.36	0.534	0.974
809	0.362	0.533	0.974
810	0.362	0.532	0.974
811	0.356	0.532	0.974
812	0.362	0.531	0.975
813	0.359	0.529	0.975
814	0.36	0.531	0.975
815	0.358	0.526	0.975
816	0.357	0.525	0.975
817	0.357	0.524	0.975
818	0.358	0.524	0.975
819	0.357	0.525	0.975
820	0.359	0.524	0.975
821	0.358	0.527	0.974
822	0.361	0.525	0.975
823	0.361	0.528	0.975
824	0.361	0.528	0.974
825	0.364	0.525	0.974
826	0.359	0.524	0.974
827	0.353	0.521	0.975
828	0.353	0.521	0.975
829	0.355	0.523	0.975
830	0.355	0.522	0.975
831	0.356	0.52	0.975
832	0.354	0.526	0.975
833	0.355	0.526	0.975
834	0.353	0.523	0.976
835	0.357	0.525	0.976
836	0.355	0.524	0.976
837	0.357	0.519	0.976
838	0.361	0.518	0.976
839	0.355	0.526	0.976
840	0.36	0.522	0.975
841	0.361	0.528	0.975
842	0.358	0.529	0.975
843	0.363	0.531	0.975
844	0.356	0.529	0.974
845	0.357	0.526	0.974
846	0.358	0.524	0.974
847	0.354	0.522	0.974
848	0.354	0.521	0.974
849	0.355	0.52	0.975
850	0.357	0.522	0.975
851	0.358	0.518	0.975
852	0.355	0.521	0.975
853	0.356	0.519	0.975
854	0.358	0.518	0.976
855	0.36	0.517	0.975
856	0.357	0.518	0.976
857	0.358	0.516	0.975
858	0.352	0.519	0.975
859	0.357	0.518	0.976
860	0.357	0.525	0.976
861	0.36	0.517	0.976
862	0.361	0.518	0.977
863	0.362	0.518	0.977
864	0.361	0.516	0.977
865	0.362	0.51	0.977
866	0.361	0.508	0.977
867	0.357	0.508	0.977
868	0.355	0.507	0.977
869	0.355	0.51	0.977
870	0.36	0.517	0.977
871	0.36	0.518	0.976
872	0.358	0.517	0.975
873	0.359	0.515	0.974
874	0.356	0.515	0.974
875	0.356	0.512	0.974
876	0.353	0.514	0.975
877	0.355	0.516	0.974
878	0.359	0.514	0.974
879	0.357	0.518	0.974
880	0.357	0.512	0.974
881	0.358	0.519	0.974
882	0.355	0.518	0.974
883	0.355	0.518	0.974
884	0.356	0.521	0.974
885	0.356	0.516	0.974
886	0.356	0.516	0.974
887	0.355	0.518	0.974
888	0.354	0.522	0.974
889	0.352	0.518	0.974
890	0.354	0.52	0.974
891	0.359	0.517	0.974
892	0.366	0.516	0.974
893	0.364	0.515	0.974
894	0.364	0.514	0.974
895	0.365	0.513	0.974
896	0.367	0.513	0.974
897	0.362	0.513	0.974
898	0.36	0.516	0.974
899	0.357	0.514	0.974
900	0.355	0.517	0.974
901	0.355	0.516	0.974
902	0.362	0.517	0.974
903	0.366	0.513	0.974
904	0.367	0.515	0.974
905	0.363	0.515	0.974
906	0.365	0.515	0.974
907	0.357	0.517	0.974
908	0.36	0.518	0.974
909	0.365	0.518	0.974
910	0.363	0.515	0.974
911	0.37	0.519	0.974
912	0.37	0.523	0.974
913	0.362	0.52	0.973
914	0.368	0.524	0.973
915	0.373	0.525	0.973
916	0.374	0.522	0.973
917	0.368	0.521	0.973
918	0.367	0.523	0.973
919	0.366	0.523	0.973
920	0.365	0.521	0.974
921	0.366	0.521	0.974
922	0.369	0.52	0.974
923	0.37	0.518	0.973
924	0.372	0.517	0.973
925	0.371	0.517	0.973
926	0.371	0.514	0.974
927	0.369	0.515	0.974
928	0.367	0.518	0.974
929	0.362	0.518	0.974
930	0.361	0.516	0.973
931	0.362	0.518	0.973
932	0.365	0.516	0.973
933	0.36	0.514	0.973
934	0.359	0.517	0.973
935	0.362	0.517	0.973
936	0.359	0.518	0.973
937	0.365	0.51	0.973
938	0.363	0.508	0.973
939	0.358	0.508	0.973
940	0.358	0.511	0.973
941	0.361	0.507	0.974
942	0.362	0.51	0.974
943	0.358	0.516	0.974
944	0.359	0.52	0.974
945	0.359	0.512	0.974
946	0.361	0.508	0.974
947	0.361	0.508	0.974
948	0.362	0.507	0.974
949	0.364	0.509	0.974
950	0.362	0.508	0.974
951	0.359	0.51	0.974
952	0.359	0.509	0.974
953	0.359	0.51	0.974
954	0.358	0.511	0.974
955	0.354	0.513	0.974
956	0.353	0.51	0.974
957	0.352	0.511	0.974
958	0.359	0.511	0.974
959	0.36	0.513	0.974
960	0.362	0.511	0.974
961	0.363	0.512	0.975
962	0.364	0.51	0.975
963	0.362	0.51	0.975
964	0.362	0.505	0.975
965	0.363	0.508	0.975
966	0.362	0.506	0.975
967	0.36	0.509	0.975
968	0.36	0.51	0.975
969	0.358	0.509	0.975
970	0.357	0.508	0.975
971	0.354	0.507	0.975
972	0.357	0.507	0.975
973	0.356	0.509	0.975
974	0.355	0.505	0.975
975	0.356	0.503	0.975
976	0.351	0.502	0.975
977	0.351	0.501	0.975
978	0.352	0.502	0.975
979	0.349	0.502	0.975
980	0.351	0.497	0.975
981	0.344	0.5	0.975
982	0.349	0.499	0.975
983	0.352	0.499	0.975
984	0.357	0.499	0.975
985	0.354	0.5	0.975
986	0.36	0.5	0.975
987	0.357	0.501	0.975
988	0.356	0.504	0.975
989	0.355	0.505	0.975
990	0.355	0.502	0.976
991	0.356	0.5	0.976
992	0.361	0.499	0.975
993	0.357	0.5	0.975
994	0.362	0.5	0.976
995	0.358	0.502	0.976
996	0.359	0.503	0.976
997	0.355	0.506	0.976
998	0.355	0.505	0.976
999	0.36	0.501	0.976
1000	0.355	0.5	0.976
1001	0.358	0.505	0.976
1002	0.354	0.508	0.976
1003	0.35	0.502	0.976
1004	0.358	0.505	0.976
1005	0.361	0.508	0.976
1006	0.359	0.507	0.976
1007	0.359	0.509	0.976
1008	0.361	0.506	0.976
1009	0.359	0.504	0.976
1010	0.357	0.5	0.976
1011	0.362	0.503	0.976
1012	0.363	0.502	0.976
1013	0.359	0.502	0.976
1014	0.357	0.502	0.976
1015	0.352	0.501	0.976
1016	0.356	0.504	0.976
1017	0.359	0.502	0.976
1018	0.35	0.5	0.976
1019	0.35	0.498	0.976
1020	0.352	0.497	0.976
1021	0.356	0.497	0.976
1022	0.35	0.497	0.976
1023	0.351	0.498	0.976
1024	0.355	0.499	0.976
1025	0.359	0.499	0.976
1026	0.355	0.499	0.976
1027	0.361	0.497	0.976
1028	0.357	0.499	0.976
1029	0.364	0.497	0.976
1030	0.362	0.502	0.976
1031	0.366	0.502	0.976
1032	0.365	0.5	0.976
1033	0.356	0.501	0.976
1034	0.36	0.5	0.976
1035	0.359	0.498	0.976
1036	0.361	0.498	0.976
1037	0.356	0.5	0.976
1038	0.357	0.499	0.976
1039	0.358	0.501	0.976
1040	0.361	0.497	0.976
1041	0.36	0.493	0.976
1042	0.36	0.497	0.976
1043	0.358	0.493	0.976
1044	0.355	0.494	0.976
1045	0.354	0.497	0.976
1046	0.352	0.502	0.976
1047	0.357	0.501	0.976
1048	0.359	0.502	0.976
1049	0.355	0.503	0.976
1050	0.354	0.503	0.976
1051	0.351	0.503	0.976
1052	0.35	0.5	0.976
1053	0.347	0.5	0.976
1054	0.353	0.503	0.976
1055	0.355	0.5	0.976
1056	0.36	0.501	0.976
1057	0.359	0.5	0.976
1058	0.365	0.503	0.976
1059	0.36	0.498	0.976
1060	0.362	0.499	0.976
1061	0.361	0.498	0.976
1062	0.361	0.502	0.976
1063	0.357	0.498	0.976
1064	0.36	0.5	0.976
1065	0.352	0.498	0.976
1066	0.35	0.504	0.976
1067	0.352	0.502	0.976
1068	0.354	0.502	0.976
1069	0.358	0.503	0.976
1070	0.356	0.498	0.976
1071	0.362	0.497	0.976
1072	0.362	0.496	0.976
1073	0.367	0.498	0.976
1074	0.356	0.498	0.976
1075	0.355	0.5	0.976
1076	0.358	0.5	0.976
1077	0.354	0.497	0.977
1078	0.358	0.495	0.977
1079	0.358	0.497	0.977
1080	0.355	0.503	0.977
1081	0.358	0.502	0.977
1082	0.356	0.499	0.977
1083	0.36	0.499	0.977
1084	0.358	0.499	0.977
1085	0.36	0.501	0.977
1086	0.362	0.502	0.977
1087	0.361	0.503	0.977
1088	0.364	0.505	0.977
1089	0.361	0.503	0.977
1090	0.36	0.503	0.977
1091	0.36	0.503	0.977
1092	0.363	0.506	0.977
1093	0.36	0.506	0.977
1094	0.358	0.503	0.977
1095	0.361	0.502	0.977
1096	0.363	0.5	0.977
1097	0.363	0.5	0.977
1098	0.365	0.502	0.977
1099	0.362	0.5	0.977
1100	0.362	0.499	0.977
1101	0.361	0.502	0.977
1102	0.361	0.502	0.977
1103	0.363	0.503	0.977
1104	0.362	0.503	0.977
1105	0.362	0.508	0.977
1106	0.362	0.511	0.977
1107	0.36	0.509	0.977
1108	0.362	0.506	0.977
1109	0.365	0.508	0.977
1110	0.368	0.508	0.977
1111	0.367	0.509	0.977
1112	0.368	0.509	0.977
1113	0.367	0.51	0.977
1114	0.369	0.509	0.977
1115	0.37	0.505	0.977
1116	0.367	0.506	0.977
1117	0.37	0.506	0.977
1118	0.369	0.506	0.977
1119	0.365	0.51	0.977
1120	0.364	0.511	0.977
1121	0.366	0.51	0.977
1122	0.363	0.508	0.977
1123	0.362	0.504	0.977
1124	0.365	0.508	0.977
1125	0.369	0.512	0.977
1126	0.369	0.509	0.977
1127	0.369	0.511	0.977
1128	0.37	0.509	0.977
1129	0.366	0.506	0.977
1130	0.366	0.504	0.977
1131	0.364	0.503	0.977
1132	0.363	0.503	0.977
1133	0.363	0.505	0.977
1134	0.364	0.501	0.977
1135	0.365	0.504	0.977
1136	0.368	0.502	0.977
1137	0.368	0.498	0.977
1138	0.367	0.5	0.977
1139	0.365	0.501	0.977
1140	0.364	0.502	0.977
1141	0.37	0.502	0.977
1142	0.37	0.5	0.977
1143	0.366	0.503	0.977
1144	0.366	0.501	0.977
1145	0.364	0.499	0.977
1146	0.364	0.5	0.976
1147	0.368	0.499	0.976
1148	0.366	0.499	0.976
1149	0.366	0.502	0.976
1150	0.367	0.502	0.976
1151	0.365	0.503	0.976
1152	0.368	0.503	0.976
1153	0.369	0.506	0.976
1154	0.374	0.506	0.976
1155	0.375	0.504	0.975
1156	0.379	0.503	0.975
1157	0.378	0.501	0.975
1158	0.374	0.501	0.975
1159	0.368	0.502	0.975
1160	0.364	0.499	0.975
1161	0.365	0.501	0.975
1162	0.369	0.503	0.975
1163	0.372	0.505	0.975
1164	0.373	0.502	0.975
1165	0.372	0.499	0.975
1166	0.374	0.503	0.975
1167	0.374	0.502	0.975
1168	0.372	0.506	0.975
1169	0.371	0.501	0.975
1170	0.371	0.502	0.975
1171	0.371	0.505	0.975
1172	0.367	0.505	0.975
1173	0.371	0.51	0.975
1174	0.366	0.509	0.975
1175	0.371	0.508	0.975
1176	0.37	0.503	0.975
1177	0.373	0.503	0.975
1178	0.371	0.505	0.975
1179	0.367	0.505	0.975
1180	0.374	0.507	0.975
1181	0.375	0.504	0.975
1182	0.37	0.501	0.975
1183	0.374	0.507	0.975
1184	0.369	0.51	0.974
1185	0.369	0.51	0.975
1186	0.372	0.512	0.975
1187	0.369	0.51	0.975
1188	0.368	0.508	0.975
1189	0.364	0.509	0.975
1190	0.362	0.504	0.975
1191	0.367	0.504	0.975
1192	0.368	0.509	0.975
1193	0.365	0.507	0.975
1194	0.367	0.507	0.975
1195	0.369	0.507	0.975
1196	0.366	0.502	0.975
1197	0.366	0.501	0.975
1198	0.368	0.499	0.975
1199	0.368	0.5	0.975
1200	0.369	0.502	0.975
1201	0.369	0.5	0.975
1202	0.365	0.499	0.976
1203	0.368	0.497	0.976
1204	0.364	0.494	0.975
1205	0.365	0.496	0.975
1206	0.366	0.497	0.975
1207	0.364	0.499	0.975
1208	0.367	0.503	0.975
1209	0.368	0.506	0.975
1210	0.363	0.504	0.975
1211	0.367	0.507	0.975
1212	0.363	0.504	0.975
1213	0.364	0.502	0.975
1214	0.363	0.501	0.975
1215	0.361	0.502	0.975
1216	0.362	0.505	0.975
1217	0.361	0.503	0.975
1218	0.355	0.506	0.975
1219	0.358	0.5	0.976
1220	0.36	0.503	0.977
1221	0.363	0.5	0.977
1222	0.36	0.498	0.977
1223	0.359	0.5	0.977
1224	0.363	0.5	0.977
1225	0.362	0.498	0.977
1226	0.367	0.501	0.976
1227	0.366	0.499	0.976
1228	0.365	0.499	0.976
1229	0.362	0.497	0.976
1230	0.363	0.496	0.976
1231	0.367	0.499	0.976
1232	0.374	0.498	0.976
1233	0.367	0.499	0.976
1234	0.366	0.499	0.976
1235	0.363	0.501	0.976
1236	0.365	0.495	0.976
1237	0.369	0.493	0.976
1238	0.372	0.495	0.976
1239	0.375	0.495	0.977
1240	0.375	0.495	0.977
1241	0.375	0.497	0.977
1242	0.373	0.496	0.977
1243	0.373	0.498	0.977
1244	0.375	0.499	0.977
1245	0.373	0.498	0.977
1246	0.372	0.498	0.977
1247	0.373	0.497	0.977
1248	0.367	0.495	0.977
1249	0.368	0.494	0.976
1250	0.364	0.497	0.975
1251	0.362	0.5	0.975
1252	0.366	0.497	0.975
1253	0.367	0.498	0.975
1254	0.364	0.499	0.975
1255	0.367	0.497	0.975
1256	0.36	0.499	0.975
1257	0.361	0.501	0.974
1258	0.357	0.5	0.974
1259	0.36	0.496	0.974
1260	0.363	0.5	0.974
1261	0.357	0.501	0.974
1262	0.361	0.502	0.974
1263	0.365	0.502	0.974
1264	0.369	0.502	0.974
1265	0.365	0.5	0.974
1266	0.363	0.503	0.974
1267	0.358	0.505	0.974
1268	0.362	0.499	0.974
1269	0.357	0.504	0.974
1270	0.358	0.502	0.974
1271	0.356	0.503	0.974
1272	0.36	0.503	0.974
1273	0.359	0.502	0.974
1274	0.368	0.503	0.974
1275	0.358	0.503	0.974
1276	0.36	0.501	0.974
1277	0.356	0.498	0.974
1278	0.359	0.498	0.974
1279	0.361	0.498	0.974
1280	0.364	0.5	0.974
1281	0.365	0.499	0.974
1282	0.364	0.5	0.974
1283	0.364	0.502	0.974
1284	0.361	0.505	0.974
1285	0.361	0.502	0.974
1286	0.359	0.504	0.974
1287	0.362	0.503	0.974
1288	0.361	0.499	0.974
1289	0.363	0.499	0.974
1290	0.361	0.499	0.974
1291	0.361	0.496	0.974
1292	0.362	0.496	0.974
1293	0.359	0.494	0.974
1294	0.364	0.494	0.974
1295	0.36	0.494	0.974
1296	0.354	0.492	0.974
1297	0.357	0.496	0.974
1298	0.362	0.495	0.974
1299	0.355	0.493	0.974
1300	0.358	0.494	0.974
1301	0.351	0.497	0.974
1302	0.356	0.496	0.974
1303	0.359	0.493	0.974
1304	0.354	0.497	0.974
1305	0.355	0.498	0.974
1306	0.355	0.497	0.974
1307	0.359	0.5	0.974
1308	0.358	0.502	0.974
1309	0.356	0.501	0.974
1310	0.357	0.5	0.974
1311	0.358	0.501	0.974
1312	0.362	0.496	0.974
1313	0.364	0.498	0.974
1314	0.362	0.497	0.974
1315	0.357	0.5	0.974
1316	0.361	0.503	0.974
1317	0.362	0.503	0.974
1318	0.36	0.501	0.974
1319	0.364	0.499	0.974
1320	0.359	0.496	0.974
1321	0.35	0.491	0.974
1322	0.346	0.492	0.974
1323	0.347	0.495	0.974
1324	0.349	0.5	0.974
1325	0.35	0.5	0.974
1326	0.351	0.499	0.974
1327	0.347	0.498	0.974
1328	0.357	0.495	0.974
1329	0.357	0.496	0.974
1330	0.355	0.495	0.974
1331	0.362	0.495	0.974
1332	0.356	0.491	0.974
1333	0.353	0.491	0.974
1334	0.356	0.493	0.974
1335	0.365	0.49	0.974
1336	0.357	0.495	0.974
1337	0.364	0.5	0.974
1338	0.365	0.498	0.974
1339	0.367	0.499	0.974
1340	0.365	0.502	0.974
1341	0.369	0.501	0.974
1342	0.376	0.499	0.974
1343	0.37	0.499	0.974
1344	0.363	0.497	0.974
1345	0.366	0.496	0.974
1346	0.366	0.496	0.974
1347	0.364	0.498	0.974
1348	0.365	0.496	0.974
1349	0.359	0.503	0.974
1350	0.361	0.503	0.974
1351	0.359	0.503	0.974
1352	0.363	0.5	0.974
1353	0.362	0.503	0.974
1354	0.363	0.502	0.974
1355	0.361	0.504	0.975
1356	0.36	0.509	0.974
1357	0.359	0.507	0.974
1358	0.356	0.511	0.974
1359	0.355	0.513	0.974
1360	0.353	0.51	0.974
1361	0.348	0.509	0.974
1362	0.355	0.511	0.974
1363	0.349	0.51	0.974
1364	0.356	0.507	0.974
1365	0.352	0.507	0.974
1366	0.352	0.508	0.974
1367	0.348	0.508	0.974
1368	0.357	0.51	0.974
1369	0.356	0.511	0.974
1370	0.359	0.512	0.974
1371	0.364	0.505	0.974
1372	0.364	0.507	0.974
1373	0.365	0.507	0.974
1374	0.359	0.508	0.974
1375	0.353	0.509	0.974
1376	0.35	0.509	0.974
1377	0.352	0.508	0.974
1378	0.352	0.508	0.974
1379	0.356	0.51	0.974
1380	0.357	0.51	0.974
1381	0.357	0.511	0.974
1382	0.349	0.509	0.974
1383	0.356	0.505	0.974
1384	0.354	0.505	0.974
1385	0.36	0.506	0.974
1386	0.355	0.505	0.974
1387	0.357	0.508	0.974
1388	0.352	0.506	0.974
1389	0.348	0.506	0.974
1390	0.352	0.504	0.974
1391	0.349	0.503	0.974
1392	0.354	0.5	0.974
1393	0.352	0.502	0.974
1394	0.354	0.503	0.974
1395	0.355	0.505	0.974
1396	0.355	0.508	0.974
1397	0.36	0.505	0.974
1398	0.354	0.506	0.974
1399	0.356	0.5	0.974
1400	0.36	0.501	0.974
1401	0.361	0.502	0.974
1402	0.358	0.509	0.974
1403	0.356	0.505	0.974
1404	0.359	0.504	0.974
1405	0.357	0.506	0.975
1406	0.354	0.498	0.974
1407	0.362	0.498	0.974
1408	0.359	0.5	0.974
1409	0.362	0.503	0.974
1410	0.361	0.504	0.974
1411	0.356	0.5	0.974
1412	0.359	0.504	0.974
1413	0.356	0.503	0.974
1414	0.36	0.505	0.974
1415	0.357	0.503	0.974
1416	0.358	0.502	0.975
1417	0.36	0.5	0.975
1418	0.361	0.501	0.975
1419	0.362	0.502	0.975
1420	0.358	0.504	0.975
1421	0.36	0.504	0.975
1422	0.358	0.503	0.974
1423	0.36	0.502	0.975
1424	0.352	0.504	0.975
1425	0.354	0.503	0.975
1426	0.354	0.505	0.975
1427	0.354	0.509	0.975
1428	0.354	0.507	0.975
1429	0.352	0.507	0.974
1430	0.35	0.508	0.975
1431	0.359	0.506	0.975
1432	0.359	0.51	0.975
1433	0.366	0.505	0.975
1434	0.369	0.503	0.975
1435	0.369	0.503	0.975
1436	0.365	0.506	0.975
1437	0.362	0.504	0.975
1438	0.36	0.505	0.975
1439	0.36	0.51	0.975
1440	0.362	0.51	0.975
1441	0.362	0.506	0.975
1442	0.36	0.506	0.975
1443	0.362	0.506	0.975
1444	0.363	0.507	0.975
1445	0.36	0.507	0.975
1446	0.364	0.506	0.975
1447	0.363	0.506	0.975
1448	0.362	0.504	0.975
1449	0.365	0.503	0.975
1450	0.367	0.503	0.975
1451	0.365	0.501	0.975
1452	0.365	0.502	0.975
1453	0.363	0.5	0.975
1454	0.362	0.503	0.975
1455	0.364	0.503	0.975
1456	0.365	0.501	0.975
1457	0.367	0.502	0.974
1458	0.366	0.505	0.974
1459	0.364	0.504	0.974
1460	0.356	0.506	0.974
1461	0.361	0.503	0.974
1462	0.363	0.504	0.974
1463	0.364	0.506	0.974
1464	0.361	0.501	0.974
1465	0.362	0.498	0.974
1466	0.362	0.5	0.974
1467	0.364	0.503	0.974
1468	0.361	0.505	0.974
1469	0.36	0.508	0.974
1470	0.363	0.507	0.974
1471	0.362	0.5	0.974
1472	0.364	0.499	0.974
1473	0.36	0.499	0.974
1474	0.36	0.5	0.974
1475	0.361	0.501	0.974
1476	0.366	0.501	0.974
1477	0.364	0.5	0.974
1478	0.363	0.503	0.974
1479	0.359	0.505	0.974
1480	0.361	0.505	0.974
1481	0.358	0.5	0.974
1482	0.358	0.501	0.974
1483	0.356	0.504	0.974
1484	0.352	0.503	0.974
1485	0.351	0.503	0.974
1486	0.353	0.501	0.974
1487	0.358	0.499	0.974
1488	0.357	0.501	0.974
1489	0.358	0.502	0.974
1490	0.36	0.502	0.974
1491	0.363	0.505	0.974
1492	0.363	0.504	0.974
1493	0.363	0.504	0.974
1494	0.357	0.504	0.974
1495	0.357	0.506	0.974
1496	0.358	0.502	0.974
1497	0.362	0.501	0.974
1498	0.366	0.496	0.974
1499	0.367	0.496	0.974
1500	0.36	0.498	0.974
1501	0.362	0.501	0.975
1502	0.359	0.502	0.975
1503	0.358	0.504	0.975
1504	0.356	0.499	0.975
1505	0.36	0.499	0.975
1506	0.365	0.501	0.975
1507	0.362	0.5	0.975
1508	0.365	0.499	0.975
1509	0.361	0.503	0.975
1510	0.36	0.503	0.975
1511	0.362	0.505	0.975
1512	0.355	0.505	0.975
1513	0.355	0.505	0.975
1514	0.355	0.504	0.975
1515	0.357	0.506	0.974
1516	0.361	0.504	0.974
1517	0.361	0.501	0.975
1518	0.363	0.501	0.974
1519	0.356	0.501	0.975
1520	0.354	0.504	0.975
1521	0.357	0.505	0.975
1522	0.351	0.507	0.975
1523	0.351	0.505	0.975
1524	0.352	0.505	0.975
1525	0.357	0.504	0.975
1526	0.363	0.504	0.975
1527	0.358	0.502	0.975
1528	0.356	0.504	0.975
1529	0.354	0.51	0.975
1530	0.359	0.508	0.975
1531	0.357	0.506	0.975
1532	0.356	0.507	0.975
1533	0.355	0.503	0.975
1534	0.362	0.507	0.975
1535	0.37	0.505	0.975
1536	0.371	0.506	0.975
1537	0.365	0.509	0.975
1538	0.361	0.508	0.975
1539	0.362	0.508	0.975
1540	0.361	0.512	0.975
1541	0.367	0.51	0.975
1542	0.368	0.512	0.975
1543	0.364	0.51	0.975
1544	0.366	0.509	0.974
1545	0.368	0.509	0.975
1546	0.373	0.507	0.975
1547	0.367	0.509	0.975
1548	0.367	0.51	0.975
1549	0.365	0.507	0.974
1550	0.366	0.504	0.974
1551	0.366	0.506	0.974
1552	0.367	0.507	0.974
1553	0.364	0.512	0.974
1554	0.364	0.509	0.974
1555	0.364	0.508	0.974
1556	0.367	0.509	0.974
1557	0.36	0.509	0.974
1558	0.364	0.509	0.974
1559	0.365	0.516	0.974
1560	0.363	0.511	0.974
1561	0.363	0.513	0.974
1562	0.367	0.513	0.974
1563	0.362	0.514	0.974
1564	0.365	0.511	0.974
1565	0.362	0.512	0.975
1566	0.37	0.514	0.975
1567	0.365	0.518	0.974
1568	0.368	0.514	0.974
1569	0.372	0.514	0.975
1570	0.369	0.513	0.975
1571	0.37	0.514	0.975
1572	0.369	0.515	0.975
1573	0.369	0.514	0.975
1574	0.361	0.514	0.975
1575	0.364	0.513	0.975
1576	0.364	0.51	0.975
1577	0.362	0.508	0.975
1578	0.364	0.512	0.975
1579	0.37	0.511	0.975
1580	0.373	0.507	0.975
1581	0.37	0.509	0.975
1582	0.372	0.508	0.975
1583	0.372	0.507	0.975
1584	0.37	0.509	0.975
1585	0.368	0.512	0.975
1586	0.374	0.511	0.975
1587	0.372	0.513	0.975
1588	0.366	0.512	0.975
1589	0.359	0.513	0.975
1590	0.358	0.515	0.975
1591	0.363	0.514	0.975
1592	0.368	0.516	0.975
1593	0.366	0.516	0.975
1594	0.364	0.515	0.975
1595	0.371	0.515	0.975
1596	0.368	0.513	0.975
1597	0.364	0.514	0.975
1598	0.368	0.51	0.975
1599	0.368	0.511	0.975
1600	0.362	0.511	0.975
1601	0.365	0.509	0.975
1602	0.367	0.508	0.975
1603	0.364	0.506	0.975
1604	0.364	0.504	0.975
1605	0.367	0.508	0.975
1606	0.368	0.507	0.975
1607	0.368	0.508	0.975
1608	0.368	0.51	0.975
1609	0.367	0.509	0.975
1610	0.37	0.51	0.975
1611	0.367	0.512	0.975
1612	0.37	0.512	0.975
1613	0.37	0.507	0.975
1614	0.371	0.51	0.975
1615	0.366	0.508	0.975
1616	0.366	0.506	0.975
1617	0.366	0.509	0.975
1618	0.366	0.508	0.975
1619	0.366	0.508	0.975
1620	0.368	0.503	0.975
1621	0.372	0.507	0.975
1622	0.368	0.509	0.974
1623	0.368	0.506	0.975
1624	0.374	0.509	0.975
1625	0.372	0.507	0.975
1626	0.375	0.507	0.975
1627	0.373	0.508	0.975
1628	0.375	0.509	0.975
1629	0.371	0.51	0.975
1630	0.375	0.513	0.975
1631	0.372	0.511	0.975
1632	0.367	0.515	0.975
1633	0.366	0.514	0.975
1634	0.368	0.513	0.975
1635	0.367	0.514	0.975
1636	0.374	0.51	0.975
1637	0.372	0.507	0.975
1638	0.37	0.508	0.975
1639	0.37	0.513	0.975
1640	0.367	0.51	0.975
1641	0.365	0.515	0.975
1642	0.367	0.516	0.975
1643	0.368	0.517	0.975
1644	0.369	0.512	0.974
1645	0.369	0.511	0.974
1646	0.37	0.512	0.974
1647	0.369	0.509	0.974
1648	0.368	0.51	0.974
1649	0.372	0.508	0.974
1650	0.367	0.511	0.974
1651	0.367	0.512	0.974
1652	0.365	0.512	0.974
1653	0.363	0.511	0.974
1654	0.363	0.511	0.974
1655	0.367	0.514	0.974
1656	0.375	0.512	0.974
1657	0.365	0.515	0.974
1658	0.367	0.516	0.974
1659	0.364	0.515	0.974
1660	0.368	0.515	0.974
1661	0.366	0.51	0.974
1662	0.365	0.509	0.974
1663	0.369	0.51	0.974
1664	0.364	0.506	0.974
1665	0.365	0.511	0.974
1666	0.366	0.509	0.974
1667	0.364	0.507	0.974
1668	0.367	0.507	0.974
1669	0.365	0.509	0.974
1670	0.365	0.508	0.974
1671	0.374	0.51	0.974
1672	0.373	0.51	0.974
1673	0.373	0.513	0.974
1674	0.367	0.511	0.974
1675	0.371	0.512	0.974
1676	0.369	0.509	0.974
1677	0.371	0.507	0.974
1678	0.371	0.508	0.974
1679	0.373	0.514	0.974
1680	0.377	0.514	0.974
1681	0.377	0.511	0.974
1682	0.374	0.509	0.974
1683	0.378	0.504	0.975
1684	0.376	0.506	0.974
1685	0.381	0.507	0.974
1686	0.38	0.509	0.975
1687	0.383	0.51	0.975
1688	0.386	0.511	0.975
1689	0.385	0.508	0.975
1690	0.382	0.509	0.975
1691	0.381	0.511	0.975
1692	0.382	0.513	0.975
1693	0.38	0.51	0.975
1694	0.374	0.512	0.975
1695	0.376	0.513	0.975
1696	0.378	0.515	0.975
1697	0.377	0.518	0.975
1698	0.372	0.521	0.975
1699	0.38	0.518	0.975
1700	0.38	0.52	0.975
1701	0.378	0.516	0.975
1702	0.37	0.513	0.975
1703	0.37	0.513	0.975
1704	0.369	0.513	0.975
1705	0.368	0.512	0.975
1706	0.375	0.513	0.975
1707	0.378	0.512	0.975
1708	0.382	0.513	0.975
1709	0.381	0.517	0.975
1710	0.375	0.516	0.975
1711	0.374	0.517	0.975
1712	0.375	0.515	0.975
1713	0.371	0.518	0.975
1714	0.371	0.518	0.975
1715	0.37	0.523	0.975
1716	0.369	0.523	0.975
1717	0.372	0.523	0.975
1718	0.367	0.52	0.975
1719	0.367	0.521	0.975
1720	0.364	0.52	0.975
1721	0.372	0.522	0.975
1722	0.372	0.518	0.975
1723	0.368	0.513	0.975
1724	0.369	0.516	0.975
1725	0.369	0.517	0.975
1726	0.368	0.515	0.974
1727	0.372	0.515	0.974
1728	0.374	0.513	0.975
1729	0.376	0.514	0.975
1730	0.374	0.517	0.975
1731	0.374	0.516	0.975
1732	0.375	0.516	0.975
1733	0.379	0.519	0.975
1734	0.376	0.518	0.975
1735	0.38	0.521	0.975
1736	0.379	0.514	0.975
1737	0.379	0.517	0.975
1738	0.381	0.513	0.975
1739	0.379	0.515	0.975
1740	0.382	0.515	0.975
1741	0.377	0.519	0.975
1742	0.382	0.519	0.974
1743	0.387	0.52	0.974
1744	0.38	0.518	0.974
1745	0.384	0.518	0.974
1746	0.386	0.518	0.974
1747	0.386	0.513	0.974
1748	0.384	0.513	0.974
1749	0.382	0.512	0.974
1750	0.38	0.515	0.974
1751	0.381	0.517	0.974
1752	0.384	0.513	0.974
1753	0.38	0.516	0.974
1754	0.386	0.515	0.974
1755	0.378	0.515	0.974
1756	0.38	0.511	0.974
1757	0.381	0.512	0.974
1758	0.381	0.516	0.974
1759	0.385	0.517	0.974
1760	0.387	0.513	0.974
1761	0.384	0.511	0.974
1762	0.389	0.512	0.974
1763	0.382	0.511	0.974
1764	0.383	0.514	0.973
1765	0.381	0.517	0.973
1766	0.381	0.518	0.973
1767	0.382	0.522	0.973
1768	0.382	0.522	0.973
1769	0.376	0.519	0.973
1770	0.376	0.518	0.973
1771	0.376	0.519	0.973
1772	0.378	0.523	0.973
1773	0.381	0.519	0.973
1774	0.379	0.523	0.973
1775	0.382	0.521	0.973
1776	0.384	0.519	0.973
1777	0.384	0.518	0.973
1778	0.385	0.522	0.973
1779	0.385	0.518	0.973
1780	0.385	0.516	0.973
1781	0.388	0.518	0.973
1782	0.388	0.519	0.973
1783	0.382	0.522	0.973
1784	0.376	0.518	0.973
1785	0.383	0.517	0.973
1786	0.382	0.519	0.973
1787	0.382	0.518	0.973
1788	0.384	0.517	0.973
1789	0.384	0.514	0.973
1790	0.384	0.516	0.973
1791	0.386	0.514	0.973
1792	0.39	0.514	0.973
1793	0.391	0.517	0.973
1794	0.393	0.515	0.973
1795	0.391	0.516	0.973
1796	0.387	0.514	0.973
1797	0.387	0.514	0.973
1798	0.384	0.513	0.973
1799	0.389	0.513	0.973
1800	0.39	0.514	0.973
1801	0.383	0.511	0.973
1802	0.38	0.51	0.973
1803	0.383	0.513	0.973
1804	0.388	0.512	0.973
1805	0.384	0.512	0.974
1806	0.382	0.511	0.973
1807	0.386	0.511	0.974
1808	0.385	0.511	0.974
1809	0.384	0.513	0.973
1810	0.382	0.515	0.973
1811	0.381	0.511	0.973
1812	0.384	0.513	0.973
1813	0.384	0.514	0.973
1814	0.387	0.517	0.973
1815	0.381	0.518	0.973
1816	0.381	0.515	0.973
1817	0.378	0.516	0.973
1818	0.376	0.519	0.973
1819	0.375	0.522	0.973
1820	0.378	0.519	0.973
1821	0.378	0.518	0.973
1822	0.376	0.518	0.973
1823	0.376	0.518	0.974
1824	0.377	0.517	0.974
1825	0.381	0.516	0.974
1826	0.383	0.516	0.974
1827	0.38	0.518	0.973
1828	0.378	0.517	0.973
1829	0.378	0.516	0.973
1830	0.379	0.517	0.973
1831	0.376	0.518	0.973
1832	0.376	0.516	0.973
1833	0.375	0.515	0.973
1834	0.376	0.514	0.973
1835	0.376	0.51	0.973
1836	0.379	0.512	0.973
1837	0.377	0.515	0.973
1838	0.378	0.515	0.973
1839	0.377	0.52	0.973
1840	0.38	0.517	0.973
1841	0.379	0.515	0.973
1842	0.379	0.517	0.973
1843	0.381	0.518	0.973
1844	0.38	0.515	0.973
1845	0.384	0.513	0.973
1846	0.383	0.516	0.973
1847	0.386	0.515	0.973
1848	0.391	0.518	0.973
1849	0.392	0.522	0.973
1850	0.391	0.523	0.973
1851	0.39	0.522	0.973
1852	0.39	0.523	0.973
1853	0.386	0.522	0.973
1854	0.385	0.521	0.973
1855	0.383	0.521	0.973
1856	0.388	0.521	0.973
1857	0.386	0.525	0.973
1858	0.388	0.526	0.974
1859	0.392	0.523	0.974
1860	0.39	0.525	0.974
1861	0.393	0.527	0.974
1862	0.385	0.527	0.974
1863	0.388	0.525	0.974
1864	0.39	0.521	0.973
1865	0.391	0.519	0.974
1866	0.391	0.518	0.974
1867	0.389	0.523	0.974
1868	0.386	0.521	0.973
1869	0.391	0.522	0.973
1870	0.389	0.519	0.973
1871	0.386	0.518	0.973
1872	0.39	0.516	0.973
1873	0.388	0.514	0.973
1874	0.392	0.513	0.973
1875	0.389	0.513	0.973
1876	0.396	0.511	0.973
1877	0.393	0.509	0.974
1878	0.385	0.515	0.974
1879	0.386	0.514	0.974
1880	0.388	0.515	0.974
1881	0.385	0.513	0.974
1882	0.381	0.516	0.974
1883	0.382	0.516	0.974
1884	0.39	0.517	0.974
1885	0.389	0.519	0.974
1886	0.386	0.516	0.974
1887	0.386	0.517	0.974
1888	0.385	0.52	0.974
1889	0.385	0.52	0.974
1890	0.389	0.518	0.974
1891	0.387	0.519	0.974
1892	0.393	0.522	0.974
1893	0.391	0.523	0.974
1894	0.391	0.52	0.974
1895	0.393	0.523	0.974
1896	0.395	0.524	0.974
1897	0.393	0.518	0.974
1898	0.392	0.516	0.974
1899	0.392	0.515	0.974
1900	0.397	0.515	0.974
1901	0.396	0.514	0.974
1902	0.393	0.513	0.974
1903	0.396	0.514	0.974
1904	0.391	0.516	0.974
1905	0.39	0.518	0.974
1906	0.394	0.518	0.974
1907	0.398	0.52	0.974
1908	0.392	0.518	0.974
1909	0.393	0.511	0.974
1910	0.395	0.516	0.974
1911	0.391	0.514	0.974
1912	0.394	0.515	0.974
1913	0.393	0.513	0.974
1914	0.391	0.51	0.974
1915	0.391	0.51	0.974
1916	0.394	0.513	0.974
1917	0.391	0.517	0.974
1918	0.388	0.511	0.974
1919	0.393	0.514	0.974
1920	0.389	0.513	0.974
1921	0.393	0.517	0.974
1922	0.387	0.513	0.974
1923	0.387	0.516	0.974
1924	0.391	0.51	0.974
1925	0.39	0.514	0.974
1926	0.387	0.513	0.974
1927	0.389	0.512	0.974
1928	0.389	0.511	0.974
1929	0.393	0.508	0.974
1930	0.391	0.509	0.974
1931	0.386	0.509	0.974
1932	0.386	0.511	0.974
1933	0.385	0.515	0.974
1934	0.383	0.516	0.974
1935	0.374	0.516	0.974
1936	0.376	0.518	0.974
1937	0.377	0.516	0.974
1938	0.373	0.515	0.974
1939	0.379	0.515	0.974
1940	0.383	0.516	0.974
1941	0.376	0.518	0.974
1942	0.378	0.518	0.974
1943	0.375	0.518	0.974
1944	0.375	0.516	0.974
1945	0.373	0.515	0.974
1946	0.371	0.52	0.974
1947	0.372	0.522	0.974
1948	0.377	0.52	0.974
1949	0.375	0.525	0.974
1950	0.372	0.525	0.974
1951	0.376	0.526	0.974
1952	0.379	0.523	0.974
1953	0.38	0.522	0.974
1954	0.383	0.524	0.974
1955	0.381	0.522	0.974
1956	0.382	0.518	0.974
1957	0.383	0.516	0.974
1958	0.392	0.518	0.974
1959	0.392	0.52	0.974
1960	0.387	0.518	0.974
1961	0.391	0.518	0.974
1962	0.389	0.519	0.974
1963	0.39	0.517	0.974
1964	0.393	0.515	0.974
1965	0.385	0.522	0.974
1966	0.383	0.522	0.974
1967	0.38	0.523	0.974
1968	0.386	0.525	0.974
1969	0.391	0.529	0.974
1970	0.384	0.526	0.974
1971	0.385	0.523	0.974
1972	0.384	0.526	0.974
1973	0.385	0.523	0.974
1974	0.389	0.528	0.974
1975	0.389	0.528	0.974
1976	0.386	0.525	0.974
1977	0.385	0.527	0.974
1978	0.383	0.526	0.974
1979	0.383	0.524	0.974
1980	0.377	0.522	0.974
1981	0.378	0.521	0.974
1982	0.374	0.524	0.974
1983	0.378	0.524	0.974
1984	0.376	0.526	0.974
1985	0.374	0.523	0.974
1986	0.379	0.523	0.974
1987	0.378	0.522	0.974
1988	0.381	0.522	0.974
1989	0.375	0.519	0.974
1990	0.37	0.522	0.974
1991	0.373	0.523	0.974
1992	0.372	0.52	0.974
1993	0.371	0.521	0.974
1994	0.372	0.519	0.974
1995	0.372	0.52	0.974
1996	0.371	0.519	0.974
1997	0.374	0.522	0.974
1998	0.377	0.52	0.974
[truncated: 98,001 more rows]
